# Supplementary material for: Using the combined analysis of transcripts and metabolites to propose key genes for differential terpene accumulation across two regions
Source: BMC Plant Biol. 2015 Oct 6;15:240. doi: 10.1186/s12870-015-0631-1 (PMC4595271; doi:10.1186/s12870-015-0631-1)
Supplement: Additional file 1: Table S1A. — Statistical analysis of free terpene in ‘Muscat Blanc a Petits Grains’ berries in vitage 2010 and 2011. Table S1B. Statistical analysis of glycosidically-bound terpene in ‘Muscat Blanc a Petits Grains’ berries. Table S1C. Odour activity valuesa (OAVs) of most potent terpene volatiles in ripenning‘Muscat Blanc a Petits Grains’berries. Table S2. List of differentially expressed terpene metabolism related genes in 'Muscat Blanc a Petits Grains’ berries between CL and GT regions(GT/CL). Table S3. The Pearson's correlation coefficients between glucosyltransferase gene expression profiles and monoterpenes concentration. Table S4A. The information of UGT genes selected by phylogeny tree that showed high homology with the monoterpene glutransferease. Table S4B. The information of UGT genes selected by K means analysis. Table S5. Pearson correlation of transcriptional factors and selected genes (p < 0.05). Table S6. Differentailly-expressed transcript factor genes for the two regions at various developmental stages of grapes and their correlation with the expression of some stuctural genes in the terpene biosynthetic pathway. Table S7. Differentially-expressed genes in ABA/ethylene biosynthesis and signalling transduction pathway and their expression fold-changes. Table S8. Geographical location, soil type and climate condition of the two wine-growing regions. Table S9. List of Authentic standards and retention index run in GC-MS machine. Table S10. GenBank accession number and primers of amplified DNA fragments of genes for quantitative real-time PCR (qPCR). (XLSX 101 kb) [file 12870_2015_631_MOESM1_ESM.xlsx]

## Sheet: table S1
Table S1A Statistical analysis of free terpene in ‘Muscat Blanc a Petits Grains’ berries in vitage 2010 and 2011
	GT10E-L31	GT10E-L35	GT10E-L36	GT10E-L38	CL10E-L31	CL10E-L35	CL10E-L36b	CL10E-L38	GT11E-L31	GT11E-L35	GT11E-L36	GT11E-L38	CL11E-L31	CL11E-L35	CL11E-L36	CL11E-L38
myrcene	25.55±0.05d	17.44±0.59f	44.25±1.90a	21.37±1.56e	10.73±0.03g	11.78±1.28g	37.98±3.51b	32.90±1.34c	3.66±1.12h	5.02±1.09h	11.97±0.83g	17.23±0.92f	4.05±0.12h	5.88±0.53h	19.45±0.90ef	42.09±2.09a
D-limonene	26.59±2.96bcd	24.86±1.15bcd	51.21±1.11a	17.56±1.71cde	13.08±0.20de	24.57±7.34bcd	51.55±3.08a	40.89±26.58ab	2.16±0.68e	1.99±0.57e	2.79±0.15e	3.88±1.43e	1.57±0.02e	1.96±0.06e	4.78±0.48e	32.98±1.56bc
(Z)-β-ocimene	8.61±0.18bcd	4.21±0.24e	8.94±6.86bc	6.10±0.47cd	4.45±0.00d	5.45±0.50cd	12.03±0.04	10.44±0.31ab	1.88±0.03e	1.79±0.59e	3.66±0.37e	5.40±0.29cd	3.05±2.02e	2.23±0.10e	6.10±0.31cd	13.12±0.27a
terpinene	14.98±1.42b	17.65±1.05a	11.16±0.30c	5.88±0.80f	16.01±0.33ab	8.90±1.13d	8.04±0.22de	5.21±0.68f	3.35±1.52g	2.76±1.15g	2.11±0.06g	2.69±0.60g	6.39±1.09ef	3.37±0.05g	3.00±0.32g	5.65±0.27f
(E)-β-ocimene	15.13±0.39d	12.52±0.08e	23.91±1.34b	10.62±1.86f	7.03±0.22gh	8.44±0.80g	20.55±1.04c	16.22±0.53d	4.46±0.21i	4.06±1.29i	8.96±0.56fg	12.99±0.11e	4.31±0.24i	5.33±0.43hi	14.95±0.57d	32.95±1.59a
p-cymene	19.09±0.38c	22.84±2.45b	19.26±2.76c	9.64±1.66e	25.82±0.72a	17.11±2.06c	18.44±0.52c	13.23±0.10d	2.53±0.08f	2.10±0.46f	2.14±0.06f	2.59±0.13f	3.97±0.44f	2.70±0.14f	2.78±0.23f	3.43±0.07f
terpinolene	14.72±0.49e	17.15±0.40d	23.43±0.70b	7.34±1.01h	9.97±0.13fg	11.75±0.28f	30.16±2.23a	17.90±1.24d	3.10±0.26i	2.62±1.18i	3.38±0.56i	8.38±0.67gh	4.82±0.12i	4.87±0.02i	9.38±1.26gh	21.02±1.83c
cis-rose oxide	0.65±0.01g	0.59±0.01g	0.86±0.02d	0.59±0.00g	0.46±0.01i	0.39±0.02j	0.77±0.02f	0.65±0.01g	0.36±0.01j	0.35±0.02j	0.63±0.02fg	1.23±0.00b	0.38±0.02j	0.52±0.03h	1.00±0.08c	1.37±0.01a
trans-rose oxide	0.36±0.00e	0.36±0.00e	0.43±0.01a	0.37±0.00cde	0.32±0.00f	0.32±0.00fg	0.40±0.01bc	0.37±0.00de	0.11±0.01j	0.11±0.01j	0.20±0.01h	0.39±0.00bcd	0.30±0.02g	0.14±0.00i	0.30±0.03g	0.40±0.00b
(E,Z)-alloocimene	6.08±0.11	5.13±0.00	8.21±0.07	4.94±0.33	4.06±0.02	4.44±0.01	7.77±0.29	6.87±0.09	1.36±0.02	1.24±0.38	2.60±0.18	3.91±0.06	1.19±0.04	1.45±0.03	4.15±0.25	8.99±0.33
(E,E)-alloocimene	4.42±0.08	4.05±0.02	5.24±0.00	3.98±0.09	3.48±0.04	3.66±0.08	4.85±0.09	4.70±0.02	0.60±0.03	0.58±0.17	0.95±0.11	1.35±0.12	0.49±0.06	0.54±0.06	1.35±0.05	2.77±0.12
cis-furan linalool	18.20±0.32d	19.33±2.52d	22.15±0.60c	3.95±1.21g	40.16±1.89a	14.85±1.44e	22.48±0.30c	18.28±1.68d	7.30±0.10f	3.71±1.72g	7.92±1.39f	7.40±0.23f	30.47±1.65b	7.95±1.24f	8.61±0.54f	12.54±1.09e
trans-furan linalool	5.89±0.17cd	19.74±1.75ab	19.22±1.08b	0.67±0.47f	21.01±0.87a	5.18±0.63cde	6.36±0.03c	4.74±0.06cde	5.26±0.08cde	1.97±1.02f	5.30±0.92cde	4.66±0.06cde	21.40±1.39a	4.37±0.79de	3.71±0.13e	6.48±0.43c
nerol oxide	1.85±0.12	2.03±0.21	3.31±0.08	1.08±0.08	2.03±0.09	2.07±0.05	3.66±0.17	1.79±0.06	2.17±0.08	1.29±0.64	3.12±0.27	4.57±0.02	6.72±0.73	4.73±0.43	5.81±0.54	6.20±0.17
citronellal	0.20±0.02c	0.23±0.03bc	0.23±0.01bc	0.20±0.03c	0.29±0.00a	0.30±0.00a	0.25±0.03b	0.30±0.01a	tr	tr	tr	tr	tr	tr	tr	tr
linalool	49.09±2.09h	102.13±2.94f	236.06±5.13b	66.18±2.60g	31.82±1.31ij	49.13±5.44h	203.95±7.77c	178.23±2.48d	36.45±0.85hij	28.43±8.55j	147.92±8.92e	172.27±1.89d	46.36±1.88h	44.77±1.25hi	175.03±12.58d	444.84±11.88a
4-terpinenol	0.00±0.00i	0.00±0.00i	0.00±0.00i	3.38±0.30e	8.41±0.20a	5.31±0.05c	5.89±0.21b	4.29±0.07d	0.48±0.03fgh	0.20±0.20hi	0.20±0.19hi	0.20±0.20hi	0.70±0.08f	0.32±0.05ghi	0.35±0.03gh	0.59±0.03fg
hotrienol	61.50±3.85cd	57.13±7.46cd	57.73±1.00cd	20.75±4.22f	47.10±1.44de	66.29±2.13cd	66.31±1.17cd	29.22±1.19ef	56.83±1.44c	30.52±19.71ef	65.40±15.25cd	61.22±0.02cd	183.73±16.34a	154.69±25.62b	81.27±5.11c	64.76±4.21cd
trans-p-mentha-2,8-dienol	0.14±0.02	0.18±0.01	0.11±0.03	0.10±0.00	0.22±0.00	0.25±0.02	0.11±0.01	0.10±0.02	0.29±0.01	0.21±0.05	0.53±0.08	0.74±0.02	0.35±0.01	0.49±0.04	0.49±0.03	0.98±0.01
menthol	0.39±0.03d	0.59±0.02b	0.63±0.12b	0.48±0.02c	1.61±0.04a	0.63±0.04b	0.57±0.03b	0.42±0.00cd	tr	tr	tr	tr	tr	tr	tr	tr
terpineol	7.02±0.05ghi	9.46±1.32efgh	16.12±0.27d	4.14±0.86ij	4.96±0.11ij	6.30±0.03hi	24.29±0.02b	15.99±0.65d	5.11±0.02ij	2.80±1.87j	11.92±2.72e	19.21±0.84c	10.12±0.71ef	8.93±1.59fgh	21.20±1.56c	43.43±2.39a
geranial	4.06±0.65	0.99±0.18	1.88±0.14	2.77±0.09	11.11±0.05	11.34±0.12	1.55±0.02	12.22±0.45	3.30±0.58	3.52±0.60	2.43±0.13	4.10±0.42	1.09±0.07	1.95±0.54	2.59±0.38	3.96±0.08
cis-pyran linalool	0.39±0.01f	0.61±0.03ef	1.05±0.03ef	0.43±0.03ef	0.48±0.01f	0.44±0.00f	0.98±0.01ef	0.80±0.03ef	1.13±0.05e	0.65±0.34ef	4.92±0.41b	3.68±0.43c	3.75±0.45c	2.70±0.34d	5.29±0.20b	7.25±0.78a
trans-pyran linalool	tr	tr	tr	tr	tr	tr	tr	tr	0.23±0.02	0.04±0.04	0.79±0.15	0.88±0.56	1.68±0.06	0.51±0.13	0.66±0.08	0.93±0.03
citronellol	11.38±0.95a	4.19±0.12cd	3.74±0.09de	4.33±0.34cd	1.90±0.10fg	1.91±0.07fg	1.42±0.04g	1.97±0.52fg	6.87±0.51b	5.22±1.40c	4.21±0.15cd	7.02±0.19b	2.78±0.88ef	3.26±0.02de	3.17±0.65def	3.50±0.19de
γ-geraniol	1.46±0.10	0.49±0.08	0.53±0.01	0.61±0.02	0.26±0.02	0.31±0.04	0.36±0.02	0.63±0.08	1.32±0.49	1.28±0.15	1.00±0.05	2.74±0.43	0.20±0.00	0.20±0.00	0.95±1.07	2.62±0.10
nerol	11.68±1.12d	4.13±0.30fgh	9.49±0.08de	7.65±0.62ef	1.95±0.06h	3.03±0.31gh	12.20±0.37d	12.97±1.46d	7.05±0.01ef	5.93±1.69fg	10.51±0.37de	23.31±0.51c	4.50±0.26fgh	11.86±0.17d	29.39±2.74b	46.44±4.72a
cis-isogeraniol	0.10±0.00	0.05±0.03	0.12±0.03	0.08±0.00	0.03±0.00	0.07±0.01	0.11±0.01	0.10±0.01	tr	tr	tr	tr	tr	tr	tr	tr
geraniol	212.21±13.12b	52.22±4.02hi	90.69±3.36efg	113.27±15.16de	36.80±1.81ij	42.42±0.90ij	68.71±1.01gh	98.92±8.34def	88.58±1.19fg	100.36±29.18def	84.86±1.84fg	188.18±9.80c	25.01±0.99j	59.13±2.04hi	119.40±11.59d	241.30±11.65a
p-cymen-8-ol	0.28±0.02	0.34±0.07	0.26±0.00	0.21±0.04	0.28±0.00	0.24±0.02	0.55±0.02	0.85±0.05	tr	tr	tr	tr	tr	tr	tr	tr
α-calacorene	3.88±0.05	3.81±0.03	3.19±0.01	3.59±0.15	4.15±0.32	3.68±0.14	3.24±0.03	3.06±0.02	tr	tr	tr	tr	tr	tr	tr	tr
2,6-dimethyl-3,7-octadiene-2,6-diol	0.36±0.15	0.73±0.20	1.05±0.25	0.50±0.10	0.31±0.04	0.50±0.03	1.34±0.13	1.40±0.01	tr	tr	tr	tr	tr	tr	tr	tr
cis-nerolidol	0.00±0.00	0.00±0.00	0.00±0.00	0.00±0.00	0.31±0.02	0.28±0.01	0.00±0.00	0.00±0.00	nd	nd	nd	nd	nd	nd	nd	nd
trans-nerolidol	0.28±0.02	0.45±0.09	0.42±0.10	0.29±0.03	3.01±0.02	3.03±0.03	0.62±0.03	2.99±0.03	tr	tr	tr	tr	tr	tr	tr	tr
geranic acid	3.88±1.01	0.66±0.41	0.54±0.10	0.54±0.25	0.16±0.00	0.24±0.00	0.03±0.00	0.44±0.16	1.82±0.01	0.20±0.00	3.28±4.36	11.62±3.38	0.78±0.82	1.41±0.08	1.89±0.83	4.24±0.64
neral	0.68±0.14	0.15±0.02	2.14±0.01	0.37±0.03	10.66±0.00	10.70±0.02	5.49±0.34	10.86±0.05	0.73±0.22	0.86±0.19	0.74±0.03	1.02±0.08	0.55±0.00	0.70±0.02	0.75±0.22	1.20±0.06
In rows different letters indicate statistically different values (P<0.05) according to Duncen’s test
Table S1B statistical analysis of glycosidically-bound terpene in ‘Muscat Blanc a Petits Grains’ berries
	10GTE-L31	10GTE-L35	10GTE-L36	10GTE-L38	10CLE-L31	10CLE-L35	10CLE-L36	10CLE-L38	11GTE-L31	11GTE-L35	11GTE-L36	11GTE-L38	11CLE-L31	11CLE-L35	11CLE-L36	11CLE-L38
myrcene	40.16±3.52ef	29.54±1.06f	54.49±3.77de	71.77±8.14c	53.56±0.39de	42.57±1.57ef	151.78±15.90b	218.32±40.74a	6.77±0.23g	7.03±1.64g	9.04±2.19g	32.39±2.27f	6.29±0.46g	10.96±1.05	41.34±4.85ef	64.02±7.82cd
limonene	32.40±3.01fg	25.55±2.02g	57.03±1.75bc	60.32±5.39b	42.94±2.89de	38.47±0.64ef	150.26±20.05a	45.68±5.69de	6.36±0.29i	6.25±0.88i	9.82±1.31i	21.25±0.89g	6.02±0.48i	11.66±0.67i	43.03±5.96de	50.82±3.13cd
β-phellandrene	4.91±3.21d	0.94±1.37d	9.16±1.33c	8.84±6.34c	19.24±0.70b	14.00±0.00c	23.39±10.84b	39.77±5.58a	tr	tr	tr	tr	tr	tr	tr	tr
(Z)-β-ocimene	6.41±0.71hi	4.08±0.40ij	10.36±0.60fg	15.86±1.35de	20.51±0.18c	18.53±0.18cd	32.21±1.74b	46.75±8.95a	1.36±0.13j	1.65±0.38j	2.55±0.28j	7.60±0.70gh	1.27±0.21j	2.47±0.13j	10.93±1.50f	15.51±1.19e
γ-Terpinene	6.94±0.63cde	6.93±0.18cde	10.11±0.33bc	10.90±0.85bc	8.47±1.02cd	10.05±6.61bc	13.41±4.56b	21.37±7.72a	2.44±0.32ef	2.21±0.24f	2.73±0.88ef	4.31±0.99def	2.63±0.18ef	3.29±0.22ef	7.92±3.71cd	8.73±2.75d
(E)-β-ocimene	11.45±1.25gh	7.47±1.57h	23.51±3.56ef	33.86±3.78d	27.59±0.64def	22.85±0.97f	57.13±8.59b	87.66±24.93a	3.32±0.40h	3.75±0.82h	6.55±0.69h	19.53±1.36fg	3.09±0.50h	6.99±0.53h	32.30±4.94de	44.08±2.94c
p-cymene	7.06±0.95de	5.93±0.40e	12.92±2.07c	15.01±3.28c	9.29±0.20d	9.00±2.41d	26.53±2.76b	37.70±4.95a	5.35±0.06e	5.38±0.07e	5.61±0.17e	6.29±0.16e	5.37±0.04e	5.75±0.03e	7.43±0.37de	7.71±0.39de
terpinolene	8.64±0.59fg	7.73±0.28fg	11.91±0.24de	13.75±1.61cd	9.76±0.11ef	9.01±0.19fg	23.24±2.81b	34.90±7.39a	2.80±0.15h	2.85±0.19h	3.69±0.49h	6.88±0.30g	2.78±0.12h	4.25±0.05h	12.29±1.36de	15.43±1.50c
cis-rose oxide	3.59±0.07cd	3.98±0.15c	5.02±0.15b	5.65±0.22a	3.45±0.03de	3.42±0.06de	4.64±0.24b	5.72±0.92a	0.88±0.04g	1.01±0.19g	1.98±0.32f	3.65±0.46cd	1.12±0.18g	1.97±0.24f	3.98±0.77c	3.02±0.15e
trans-rose oxide	1.76±0.03cd	1.92±0.05c	2.36±0.05b	2.65±0.10a	1.69±0.01d	1.68±0.03d	2.21±0.10b	2.67±0.42a	0.50±0.01g	0.57±0.08g	0.94±0.11f	1.65±0.14d	0.60±0.08g	0.93±0.11f	1.77±0.32cd	1.38±0.07e
(E,Z)-alloocimene	3.11±0.33fg	1.96±0.21gh	5.14±0.39ef	8.08±0.70c	4.59±0.46ef	3.38±0.26fg	13.98±4.26b	32.69±4.73a	0.64±0.37i	0.99±0.21ghi	1.55±0.08ghi	4.70±0.32ef	0.79±0.13hi	1.57±0.12ghi	6.87±0.79de	9.98±0.80cd
(E,E)-alloocimene	1.63±0.21ghi	1.05±0.11hij	2.80±0.14de	4.40±0.35c	2.22±0.12efg	1.70±0.18ghi	6.63±1.92b	22.95±2.16a	0.37±0.04j	0.43±0.06j	0.62±0.09ij	1.78±0.21fg	0.35±0.05j	0.65±0.08ij	2.98±0.70de	3.55±0.23cd
cis-Linalool oxide (furanoid)	32.43±4.76cd	47.46±5.44c	85.73±20.71b	45.08±10.52c	136.95±8.55a	48.29±20.26c	90.26±11.27b	121.75±35.58a	14.30±1.11e	12.34±3.11e	19.62±1.09de	45.63±4.78c	18.59±4.63de	20.17±5.96def	26.11±8.97de	21.43±3.00de
trans-Linalool oxide (furanoid)	33.23±5.46bc	34.13±4.37bc	33.13±10.96bc	16.51±4.57def	223.39±18.72a	45.60±21.60b	20.93±2.68cde	21.44±7.55cd	12.90±1.61def	13.47±2.97def	10.09±0.42def	16.41±1.94def	17.42±5.36def	13.15±4.53def	7.25±2.55ef	4.67±0.50f
nerol oxide	3.28±0.02e	3.63±0.47e	7.44±0.47cd	6.56±0.40d	6.75±2.29d	3.83±0.73e	9.08±0.82bc	12.22±3.95a	1.97±0.11e	2.21±0.26e	3.47±0.51e	7.73±0.80cd	2.39±0.39e	3.52±0.58e	10.85±2.44ab	10.00±0.82b
4-terpineol	0.38±0.06b	0.48±0.09b	0.80±0.27b	0.72±0.21b	1.96±0.22b	0.43±0.23b	0.35±0.07b	32.68±12.51a	0.33±0.06b	0.41±0.02b	0.33±0.05b	0.49±0.03b	0.47±0.01b	0.45±0.03b	0.53±0.04b	0.55±0.04b
citronellal	0.40±0.05cd	0.35±0.08d	0.51±0.07b	0.51±0.07b	0.35±0.05d	0.21±0.03e	0.47±0.08bc	0.80±0.25a	tr	tr	tr	tr	tr	tr	tr	tr
camphor	0.32±0.05bc	0.24±0.16c	0.39±0.01ab	0.34±0.06ab	0.41±0.10a	0.32±0.04bc	0.31±0.06bc	0.37±0.06ab	nd	nd	nd	nd	nd	nd	nd	nd
linalool	7.47±1.18k	22.05±2.42gh	98.27±13.26de	76.30±7.44ef	18.06±1.86i	25.66±3.60h	198.97±13.02c	405.87±97.06a	9.37±0.42j	10.14±1.11j	58.64±5.97fg	281.66±23.71b	15.66±2.47i	26.00±3.47g	130.87±30.65d	393.22±44.09a
hotrienol	2.63±0.26c	1.02±0.12cde	1.21±0.29cde	1.59±0.73cde	4.56±3.10b	1.97±1.00cde	2.20±0.76c	22.94±3.68a	0.17±0.02e	0.25±0.16e	0.73±0.28de	2.95±1.29bc	1.46±0.83cde	1.16±0.48cde	2.18±0.67cde	1.35±0.23cde
p-Menth-1-en-9-al	0.45±0.03abc	0.41±0.05bcde	0.46±0.11abc	0.48±0.08abc	0.34±0.04ef	0.28±0.10f	0.49±0.07ab	0.00±0.00g	0.32±0.04ef	0.35±0.06def	0.40±0.01bcde	0.51±0.03a	0.40±0.07bcde	0.41±0.02bcde	0.45±0.02abc	0.38±0.09cde
menthol	3.51±0.00a	3.51±0.00a	3.51±0.00a	3.53±0.00a	0.45±0.07c	0.47±0.20c	0.39±0.09a	0.42±0.05c	0.45±0.04c	0.45±0.02c	0.40±0.01c	0.30±0.00d	0.70±0.02b	0.68±0.02b	0.69±0.05b	0.69±0.03b
terpineol	4.00±0.05ef	4.41±0.12ef	4.29±0.16ef	4.04±0.11ef	17.95±0.83a	8.28±1.45d	10.82±0.59c	15.39±3.94b	3.96±0.50ef	3.12±0.52f	3.31±0.14f	7.35±0.72d	3.39±0.89f	3.08±0.79f	5.54±1.44e	7.44±0.90d
geranial	11.35±1.88de	8.50±3.20e	14.33±6.78de	15.52±3.93de	9.13±1.56de	7.45±2.54e	41.09±4.61b	53.79±17.86a	8.39±1.27e	10.04±2.39de	10.65±1.35de	17.52±0.92d	7.47±1.20e	12.48±1.72de	28.26±1.49c	40.74±11.15b
cis-linalool oxide (pyranoid)	2.03±0.15d	2.27±0.07d	2.31±0.10d	2.15±0.11d	2.31±0.03d	2.22±0.02d	2.43±0.15d	4.11±0.34bc	4.10±0.43bc	3.84±1.17bc	2.99±0.19cd	6.85±0.93a	4.48±1.54b	4.61±1.89b	4.37±1.14b	3.86±0.52bc
trans-linalool oxide (pyranoid)	tr	tr	tr	tr	tr	tr	tr	tr	0.31±0.11	0.48±0.17	0.39±0.10	0.59±0.04	0.51±0.22	0.34±0.18	0.19±0.15cd	0.06±0.04cd
citronellol	19.33±2.35cde	16.79±2.12ef	18.01±1.94def	20.08±2.40cde	25.43±2.29b	15.03±0.42fg	22.28±2.20bc	31.21±7.50a	8.41±0.37ij	5.90±1.45j	7.78±0.46ij	12.47±1.21gh	7.04±0.27ij	9.85±0.62hi	21.47±3.15cd	21.18±1.33
γ-geraniol	3.33±0.43d	3.12±0.35d	3.61±0.20d	4.30±0.29d	3.54±0.31d	3.43±0.28d	7.58±0.71c	13.54±3.63b	3.51±0.58d	2.81±0.49d	3.50±0.50d	6.80±1.00c	3.09±0.24d	4.55±0.65d	12.83±2.24b	16.31±1.80a
nerol	310.09±22.40gh	222.45±17.80gh	831.63±21.41de	663.17±19.04def	410.72±28.898gh	388.51±25.194gh	2,137.45±262.957c	2,897.07±649.41b	134.39±5.76gh	108.40±23.11h	422.79±146.79gh	732.26±54.53d	123.27±13.63gh	402.08±36.87ef	2,212.31±414.94b	2,735.89±248.63a
cis-isogeraniol	0.32±0.05	0.26±0.02	0.42±0.06	0.45±0.04	0.13±0.02	0.11±0.03	0.56±0.08	1.06±0.50	tr	tr	tr	tr	tr	tr	tr	tr
trans-isogeraniol	0.29±0.02	0.38±0.02	0.57±0.04	0.39±0.04	0.18±0.02	0.22±0.03	1.25±0.18	2.22±0.75	tr	tr	tr	tr	tr	tr	tr	tr
geraniol	178.69±17.57efg	91.93±9.16h	202.24±2.03ef	355.85±16.36d	246.53±19.09e	167.89±11.77efgh	472.96±59.17c	818.53±209.61a	86.19±5.94h	99.32±22.90gh	125.55±13.83fgh	364.37±31.50d	84.78±12.59h	140.12±21.30fgh	636.90±61.58b	885.69±75.64a
p-cymen-8-ol	0.00±0.00c	0.00±0.00c	0.00±0.00c	0.07±0.05b	0.00±0.00c	0.00±0.00c	0.01±0.02c	0.18±0.07a	tr	tr	tr	tr	tr	tr	tr	tr
α-calacorene	0.00±0.00	0.00±0.00	0.08±0.16	0.39±0.02	0.00±0.00	0.00±0.00	0.00±0.00	0.25±0.00	tr	tr	tr	tr	tr	tr	tr	tr
2,6-dimethyl-3,7-octadiene-2,6-diol	0.21±0.07d	0.27±0.04cd	0.35±0.04bc	0.38±0.08b	0.04±0.04e	0.08±0.06e	0.36±0.08b	0.58±0.21a	tr	tr	tr	tr	tr	tr	tr	tr
cedrol	1.20±0.20ab	1.30±0.37a	1.38±0.15a	1.04±0.19b	0.10±0.01c	0.09±0.06c	0.15±0.07c	0.11±0.01c	tr	tr	tr	tr	tr	tr	tr	tr
cis-nerolidol	1.69±0.86a	1.78±0.23a	1.73±0.87a	2.14±0.21a	0.03±0.06b	0.08±0.06b	0.13±0.06b	0.07±0.06b	tr	tr	tr	tr	tr	tr	tr	tr
geranic acid	3.41±1.45efg	3.71±2.94efg	5.76±3.70efg	9.08±5.55de	7.21±2.26defg	2.22±1.08fg	3.84±2.20efg	18.43±5.63bc	tr	tr	14.69±0.58cd	35.47±5.81a	3.60±5.21efg	11.09±10.87cde	14.08±9.13cd	25.21±4.59b
neral	5.13±0.80ef	4.58±1.60f	13.09±6.49d	9.33±3.43def	3.14±0.12f	4.26±1.50f	43.26±8.15a	42.10±16.11a	5.51±0.32ef	5.89±0.59def	7.75±1.04def	12.53±0.86de	5.36±0.58ef	9.32±0.97def	21.34±3.10c	32.28±5.35b
geranylacetone	0.94±0.13	0.56±0.04	0.76±0.03	1.18±0.03	0.45±0.04	0.47±0.05	0.64±0.12	1.31±0.40	0.00±0.00	0.47±0.01	0.95±0.15	0.65±0.00	0.46±0.12	1.07±0.12	1.97±0.74	2.78±0.32
5-hepten-2-one, 6-methyl-	0.97±0.19	0.47±0.16	0.45±0.05	1.39±0.24	0.26±0.05	0.31±0.05	0.29±0.03	0.37±0.08	0.87±0.25	0.96±1.04	0.22±0.04	0.08±0.00	0.92±0.55	1.71±0.25	1.16±0.13	3.86±0.24
5-hepten-2-ol, 6-methyl-	0.89±0.11	0.81±0.07	1.42±0.04	1.24±0.07	0.64±0.04	0.64±0.04	2.28±0.11	6.80±0.61	0.53±0.02	0.63±0.08	1.09±0.13	2.00±0.08	0.65±0.10	0.87±0.06	1.50±0.24	1.78±0.06
α-cyclogeraniol	8.70±0.41	6.27±0.24	5.44±0.13	5.68±0.12	12.22±0.34	8.20±0.10	5.98±0.53	11.58±1.25	20.74±0.88	19.67±1.14	18.83±1.17	19.66±0.48	24.91±1.39	23.76±1.22	24.95±0.75	25.92±1.17
TDN	0.43±0.08	0.40±0.28	0.82±0.13	0.74±0.08	0.41±0.04	0.33±0.04	0.47±0.03	0.00±0.00	nd	nd	nd	nd	nd	nd	nd	nd
β-ionone	0.04±0.05	0.18±0.11	0.02±0.04	0.12±0.14	nd	nd	nd	nd	nd	nd	nd	nd	nd	nd	nd	nd
In rows different letters indicate statistically different values (P<0.05) according to Duncen’s test
Table S1C Odour activity valuesa (OAVs) of most potent terpene volatiles in ripenning‘Muscat Blanc a Petits Grains’berries .
compounds	threshold(μg/L)	Odour activity value
		free					bound
		2010GT_E-L38	2010CL_E-L38	2011GT_E-L38	2011CL_E-L38		2010GT_E-L38	2010CL_E-L38	2011GT_E-L38	2011CL_E-L38
myrcene	15	1.42436	2.19333	1.14863	2.80586		4.78453	14.5548	2.15921	4.26773
cis-rose oxide	0.5	1.17769	1.30771	2.46635	2.74737		11.2947	11.4301	7.2956	6.03408
trans-rose oxide	0.5	0.748913	0.738158	0.778106	0.80565		5.29684	5.34717	3.3008	2.75847
linalool	6	11.0293	29.7049	28.7119	74.1401		12.7175	67.6451	46.9432	65.5371
geranial	32	0.0865492	0.381826	0.127982	0.1236		0.485141	1.681	0.547559	1.27298
citronellol	40	0.108238	0.049349	0.175602	0.0875048		0.50203	0.780183	0.311671	0.529403
nerol	300	0.0254966	0.043235	0.0776945	0.154797		0.720183	3.12411	1.00612	3.7244
geraniol	40	2.83184	2.473	4.70444	6.0324		8.89621	20.4633	9.10923	22.1423

## Sheet: table S2
Table S2. List of differentially expressed terpene metabolism related genes in 'Muscat Blanc a Petits Grains’ berries between CL and GT regions(GT/CL).
gene ID	Gene name abbreviations	gene annotation	protein_ID	EL31 fold change(GT/CL)	test_stat	p_value	FDR p-value correction	EL35 fold change(GT/CL)	test_stat	p_value	FDR p-value correction	EL36 fold change(GT/CL)	Test statistic	P-value	FDR p-value correction	EL38 fold change(GT/CL)	Test statistic	P-value	FDR p-value correction
XM_002266889.2	VviDXSL4	51. PREDICTED: Vitis vinifera probable 1-deoxy-D-xylulose-5-phosphate synthase, chloroplastic-like (LOC100268079), mRNA	XP_002266925.1	1.55974	1.03713	0.299677	1	2.17172	4.94723	7.52809e-07	1.86748e-05	1.42808	0.478942	0.63198	1	-1.39146	-0.472511	0.636562	1
XM_002265602.1	VviHMGR1	4. PREDICTED: Vitis vinifera 3-hydroxy-3-methylglutaryl-coenzyme A reductase 1-like (LOC100243051), mRNA	XP_002265638.1	1.24793	0.437999	0.661387	1	2.30284	4.62749	3.70145e-06	0.000210868	1.54767	0.67256	0.501227	1	-1.07104	-0.116165	0.907521	1
XM_002283147.2	VviHMGR2	21. PREDICTED: Vitis vinifera 3-hydroxy-3-methylglutaryl-coenzyme A reductase-like (LOC100245191), mRNA	XP_002283183.2	-2.14878	-2.94987	0.0031791	0.260316	2.08482	4.71109	2.46398e-06	0.000148483	1.61973	1.97115	0.0487074	1	1.39116	1.12852	0.2591	1
XM_002275791.2	VviHMGR3	47. PREDICTED: Vitis vinifera 3-hydroxy-3-methylglutaryl-coenzyme A reductase 1-like (LOC100265082), mRNA	XP_002275827.1	1.61786	1.04474	0.296143	1	2.08807	3.60753	0.000309133	0.00792967	1.36677	0.580736	0.561419	1	-1.47529	-1.11613	0.264367	1
HM807378.1	VviPNGerD	VvPNGerD cultivar Pinot Noir germacrene D synthase	ADR74197	CL>GT	-3.05456	0.00225396	0.0374158	NA	1	0.317311	0.537485	NA	0.935564	0.349498	0.754702		-1.36788	71350048384159	0.479395
NM_001281080.1	VviMyrL1 HM807390.1	myrcene synthase, chloroplastic-like	NP_001268009	NA	-0.838922	0.401514	0.835403	41.4744	4.92938	8.49905e+06	1.86748e-05	NA	0.677372	0.49817	0.879747		0	1	1
HM807384.1	VviPNaPin	VvPNaPin2 cultivar Pinot Noir (+)-alpha-pinene synthase	ADR74203	NA	-1.5245	27383438869558	0.556464	NA	1.33072	83280293899969	0.44742	CL>GT	2.86134	0.00421866	0.0500213		0.584559	0.558844	0.853695
HM807386.1	VviCSbOci	VvCSbOci cultivar Cabernet Sauvignon (E)-beta-ocimene synthase	ADR74205	NA	1	0.317311	0.738415	NA	-0.674289	0.500127	0.736874	NA	-0.646003	0.518278	0.882296	19.6236	3.00861	0.0026245	0.0363056
HM807391.1	VviPNLinNer1	VvPNLinNer1 cultivar Pinot Noir (3S)-linalool/(E)-nerolidol synthase	ADR74210	NA	1	0.317311	0.738415	NA	2.09242	0.0364014	59016828298049	NA	-1.60792	7853426419475	0.55949	3.41567	32804402963151	0.00175976	0.029212
HM807393.1	VviCSLinNer	VvCSLinNer cultivar Cabernet Sauvignon (3S)-linalool/(E)-nerolidol synthase	ADR74212	-4.92012	-4.93613	7.96981e-07	3.30747e-05	NA	-2.48413	0.012987	0.0850992	NA	0.487626	0.625815	0.961901		0.394875	0.692935	0.986379
XM_003635129.1	VviNerL4	(3S,6E)-nerolidol synthase 1, chloroplastic-like	XP_003635177	NA	0.981674	0.326261	0.742335	NA	2.00559	0.0448997	78988936765535	2.70132	6.46757	9.9613e-11	4.96073e-09		1.30747	91052509372676	0.518678
XM_003635234.1	VviNerL8	(3S,6E)-nerolidol synthase 1, like	XP_003635282	-23.7042	-3.03496	0.00240579	0.0374401	NA	-1.06292	8781880548233	0.537485	NA	0	1	1		0	1	1
NM_001280999.1	VviNerL13 HM807391	(3S,6E)-nerolidol synthase 1, chloroplastic-like	NP_001267928	NA	0.813339	0.416024	0.835403	11.9533	30374879802733	0.00135653	0.013511	NA	10342983707921	28810183265962	0.718276		1.53589	2456638831661	0.382926
XM_002285734.2	VviUGT85A2L4 (VviGT14)	PREDICTED: UDP-glycosyltransferase 85A2 [Vitis vinifera]	XP_002285770.1	2.28961	0.622662	0.533507	1	-4.19905	-7.51584	5.65591e-14	1.80868e-11	-3.23607	-4.8266	1.3889e-06	0.000666227	1.12874	0.525572	0.599186	1
XM_002285742.2	VviUGT85A1L1	PREDICTED: UDP-glycosyltransferase 85A1 [Vitis vinifera]	XP_002285778.1	1.6051	0.460523	0.645141	1	-4.33777	-5.57956	2.41143e-08	2.74104e-06	-2.71505	-3.65739	0.000254806	0.0446078	1.02218	0.10435	0.916892	1
XM_002276510.1	VviUGT88A1L3 (VviGT7)	PREDICTED: UDP-glycosyltransferase 88A1-like isoform 1 [Vitis vinifera]	XP_002276546.1	-2.55703	-5.9468	2.73464e-09	3.45198e-06	-1.71414	-2.23654	0.0253162	0.209808	-1.34547	-1.18022	0.237913	1	1.09539	0.627081	0.530606	1
XM_002268601.2	VviUGT85A1L3	PREDICTED: UDP-glycosyltransferase 85A1 [Vitis vinifera] emb|CAN71907.1| hypothetical protein VITISV_038672 [Vitis vinifera]	XP_002268637.1	105.645	0.990444	0.321957	1	1.32046	0.785514	0.432152	0.965599	3.4103	4.10828	3.98625e-05	0.0108644	1.97048	3.91659	8.98105e-05	0.0108674
Positive fold-change represents the transcript accumulation in the berries of GT region is higher than that in CL region(GT>CL), and negative value represents CL>GT.

## Sheet: table S3
Table S3 The Pearson's correlation coefficients between glucosyltransferase gene expression profiles and monoterpenes concentration
gene	gene ID	compounds	Freq
VviUGT85A2 L4(VvGT14)	XM_002285734.2	(E)-β-ocimene	0.763339
		linalool	0.864389
		nerol	0.939906
		geraniol	0.929527
VviUGT88A1L3(VvGT7)	XM_002276510.2	(Z)-β-ocimene	0.701959
		(E)-β-ocimene	0.820916
		terpinolene	0.751414
		(E,Z)-alloocimene	0.732391
		linalool	0.803379
		nerol	0.864513
		geraniol	0.873375
VviUGT85A1L1	XM_002285742.2	(E)-β-ocimene	0.776955
		terpinolene	0.708168
		(E,Z)-alloocimene	0.714751
		nerol oxide	0.856408
		linalool	0.877247
		nerol	0.934215
		geraniol	0.928559
VviUGT88A1L1	XM_002276679.2	myrcene	0.717971
		(Z)-β-ocimene	0.807138
		(E)-β-ocimene	0.83351
		terpinolene	0.739389
		(E,Z)-alloocimene	0.741494
		linalool	0.79309
		terpineol	0.710485
		nerol	0.73635
		geraniol	0.794363

## Sheet: table S4
	Tabe S4A The information of UGT genes seected by phyogeny tree that showed high homoogy with the monoterpene gutransferease
	target protein ID	targetgene ID	V1 gene symbo	annotation
VviUGT88A1L3 (VviGT7)	XP 002279475.1	XM_002279439.2	VviUGT71C4L1	PREDICTED: UDP-gycosytransferase 71C4 [Vitis vinifera]
	XP 002276715.1	XM_002276679.2	VviUGT88A1L1	PREDICTED: UDP-gycosytransferase 88A1-ike [Vitis vinifera]
	XP 003632135.1	XM_003632087.1	VviUGT71C4L2	PREDICTED: OW QUAITY PROTEIN: UDP-gycosytransferase 71C4-ike [Vitis vinifera]
	XP 003634093.1	XM_003634045.1	VviUGT88A1L2	PREDICTED: UDP-gycosytransferase 88A1-ike [Vitis vinifera]
	XP 002279444.2	XM_002279408.2	VviUGT71C4L3	PREDICTED: UDP-gycosytransferase 71C4-ike [Vitis vinifera]
VviUGT88A1L4(VviGT15)	XP 002276893.2	XM_002276857.2	VviUGT76F1L2	PREDICTED: UDP-gycosytransferase 76F1-ike, partia [Vitis vinifera]
	XP 002276871.1	XM_002276835.1	VviUGT76F1L1	PREDICTED: UDP-gycosytransferase 76F1 [Vitis vinifera]
	XP 002266711.1	XM_002266675.1	VviUGT76C4L	PREDICTED: UDP-gycosytransferase 76C4 [Vitis vinifera]
VviUGT85A2L4 (VviGT14)	XP 002285778.1	XM_002285742.2	VviUGT85A1L1	PREDICTED: UDP-gycosytransferase 85A1 [Vitis vinifera]
	XP 002285779.1	XM_002285743.2	VviUGT85A1L2	PREDICTED: UDP-gycosytransferase 85A1 [Vitis vinifera]
	XP 002268637.1	XM_002268601.2	VviUGT85A1L3	PREDICTED: UDP-gycosytransferase 85A1 [Vitis vinifera] emb|CAN71907.1| hypothetica protein VITISV_038672 [Vitis vinifera]
	XP 003634415.1	XM_003634367.1	VviUGT85A2L1	PREDICTED: OW QUAITY PROTEIN: UDP-gycosytransferase 85A2-ike [Vitis vinifera]
	XP 003635298.1	XM_003635250.1	VviUGT85A2L2	PREDICTED: UDP-gycosytransferase 85A2-ike [Vitis vinifera]
	XP 003635534.1	XM_003635486.1	VviUGT85A1L4	PREDICTED: OW QUAITY PROTEIN: UDP-gycosytransferase 85A1-ike [Vitis vinifera]
	XP 002276858.1	XM_002276822.1	VviUGT86A1L	PREDICTED: UDP-gycosytransferase 86A1 [Vitis vinifera]
	XP 003633457.1	XM_003633409.1	VviUGT76C2L	PREDICTED: OW QUAITY PROTEIN: UDP-gycosytransferase 76C2-ike [Vitis vinifera]
VviUGT85A2L5 (VviGT16)	XP 002268487.2	XM_002268451.2	VviUGT85A1L5	PREDICTED: UDP-gycosytransferase 85A1 [Vitis vinifera]
	XP 002276665.2	XM_002276629.2	VviUGT85A1L6	PREDICTED: UDP-gycosytransferase 85A1-ike [Vitis vinifera]
	XP 002268187.2	XM_002268151.2	VviUGT85A1L7	PREDICTED: UDP-gycosytransferase 85A1 [Vitis vinifera]
	XP 002263277.1	XM_002263241.1	VviUGT85A2L3	PREDICTED: UDP-gycosytransferase 85A2 isoform 2 [Vitis vinifera]
	XP 002276823.1	XM_002276787.2	VviUGT85A1L8	PREDICTED: UDP-gycosytransferase 85A1-ike [Vitis vinifera]
	XP 002276771.1	XM_002276735.2	VviUGT85A1L9	PREDICTED: UDP-gycosytransferase 85A1 [Vitis vinifera]
	XP 002281029.1	XM_002280993.2	VviUGT85A1L10	PREDICTED: UDP-gycosytransferase 85A1 isoform 2 [Vitis vinifera]
	XP 002276617.1	XM_002276581.2	VviUGT85A1L11	PREDICTED: UDP-gycosytransferase 85A1-ike [Vitis vinifera]
	Tabe S4B The information of UGT genes seected by K means anaysis.
		custer
	XM_002273729.1	1
	XM_002266299.1	1
	XM_002274712.1	1
	XM_002276822.1	1
	XM_002268206.1	2
	XM_002281288.1	2
	XM_002285731.1	2
	XM_002273822.1	2
	XM_002281290.1	2
	XM_002268809.1	2
	XM_002284295.1	2
	XM_002263496.1	2
	XM_002284314.1	2
	XM_002281151.1	2
	XM_002270224.1	2
	XM_002282982.1	3
	XM_002268601.1	3
	XM_002276807.1	3
	XM_002285734.1	3
	XM_002266268.1	3
	XM_002267489.1	3
	XM_002285742.1	3
	XM_002281135.1	3
	XM_003632006.1	3
	XM_002268053.1	3
	XM_002279391.1	3
	XM_002283003.1	3
	XM_002279351.1	3
	XM_002280588.1	3
	XM_002276679.1	3
	XM_003634368.1	3
	XM_002274384.1	3

## Sheet: table S5
Table S5 Pearson correlation of transcriptional factors and selected genes(p<0.05).
TF GI id	gene name	gene id	correlation value	TF family	TFs annotation
XM_002272123.1	VviDXSL4	XM_002266889.2	0.94443	AP2/ERF	428. PREDICTED: Vitis vinifera AP2-like ethylene-responsive transcription factor At1g16060-like (LOC100260401), mRNA
XM_002285431.2	VviDXSL4	XM_002266889.2	0.852477	AP2/ERF	117. PREDICTED: Vitis vinifera AP2-like ethylene-responsive transcription factor ANT-like (LOC100252316), mRNA
XM_002276456.1	VviDXSL4	XM_002266889.2	0.838257	AP2/ERF/B3	412. PREDICTED: Vitis vinifera AP2/ERF and B3 domain-containing transcription factor At1g51120-like (LOC100250084), mRNA
XM_002279114.2	VviDXSL4	XM_002266889.2	0.867189	APRR2	591. PREDICTED: Vitis vinifera two-component response regulator-like APRR2 (LOC100250547), mRNA
XM_002266391.1	VviDXSL4	XM_002266889.2	0.808821	AS_01	441. PREDICTED: Vitis vinifera transcription factor AS1-like (LOC100256209), mRNA
XM_002283206.1	VviDXSL4	XM_002266889.2	0.810817	AS_02	396. PREDICTED: Vitis vinifera transcription factor AS1-like (LOC100258292), mRNA
XM_002273283.2	VviDXSL4	XM_002266889.2	0.802042	ASG	136. PREDICTED: Vitis vinifera transcription factor ASG4-like (LOC100252586), mRNA
XM_002268363.1	VviDXSL4	XM_002266889.2	0.824029	B3	386. PREDICTED: Vitis vinifera B3 domain-containing transcription factor NGA1-like (LOC100259130), mRNA
XM_002267597.1	VviDXSL4	XM_002266889.2	0.814168	bHLH	367. PREDICTED: Vitis vinifera transcription factor bHLH79-like, transcript variant 1 (LOC100256975), mRNA
XM_002278788.2	VviDXSL4	XM_002266889.2	0.83646	bHLH	306. PREDICTED: Vitis vinifera transcription factor bHLH71-like (LOC100248894), mRNA
XM_002280038.1	VviDXSL4	XM_002266889.2	0.904475	bHLH	411. PREDICTED: Vitis vinifera transcription factor bHLH30-like (LOC100267703), mRNA
XM_002282589.2	VviDXSL4	XM_002266889.2	0.864321	bHLH	238. PREDICTED: Vitis vinifera transcription factor bHLH106-like (LOC100241466), mRNA
XM_002285439.1	VviDXSL4	XM_002266889.2	0.80859	bHLH	353. PREDICTED: Vitis vinifera transcription factor bHLH74-like (LOC100247194), mRNA
XM_002285697.2	VviDXSL4	XM_002266889.2	0.878634	bHLH	113. PREDICTED: Vitis vinifera transcription factor bHLH96-like (LOC100259155), mRNA
XM_003634796.1	VviDXSL4	XM_002266889.2	0.813893	bHLH	96. PREDICTED: Vitis vinifera transcription factor bHLH74-like (LOC100853160), mRNA
XM_003635136.1	VviDXSL4	XM_002266889.2	0.841884	bHLH	88. PREDICTED: Vitis vinifera transcription factor bHLH123-like (LOC100264251), mRNA
XM_002270829.2	VviDXSL4	XM_002266889.2	0.80885	CAMTA	597. PREDICTED: Vitis vinifera calmodulin-binding transcription activator 4-like (LOC100260828), mRNA
XM_002280020.1	VviDXSL4	XM_002266889.2	0.8233	CPC	408. PREDICTED: Vitis vinifera transcription factor CPC-like (LOC100246481), mRNA
XM_002268836.2	VviDXSL4	XM_002266889.2	0.849984	GATA	98. PREDICTED: Vitis vinifera GATA transcription factor 28-like (LOC100243813), mRNA
XM_002275194.2	VviDXSL4	XM_002266889.2	0.81788	GLK	561. PREDICTED: Vitis vinifera transcription activator GLK1-like (LOC100260852), mRNA
XM_002275675.2	VviDXSL4	XM_002266889.2	0.808276	ICE	174. PREDICTED: Vitis vinifera transcription factor ICE1-like, transcript variant 1 (LOC100265294), mRNA
XM_002264221.2	VviDXSL4	XM_002266889.2	0.842438	MYB	302. PREDICTED: Vitis vinifera myb family transcription factor APL-like (LOC100253346), mRNA
XM_002283723.2	VviDXSL4	XM_002266889.2	0.811213	MYB	268. PREDICTED: Vitis vinifera myb family transcription factor APL-like (LOC100260393), mRNA
XM_003633902.1	VviDXSL4	XM_002266889.2	0.916687	MYC	PREDICTED: Vitis vinifera myc anthocyanin regulatory protein, transcript variant 1 (MYCA1), mRNA
XM_003634712.1	VviDXSL4	XM_002266889.2	0.854039	NF-YB	12. PREDICTED: Vitis vinifera nuclear transcription factor Y subunit B-3-like (LOC100251431), mRNA
XM_002264076.2	VviDXSL4	XM_002266889.2	0.83779	TCP	32. PREDICTED: Vitis vinifera transcription factor TCP8-like (LOC100243917), mRNA
XM_002268533.2	VviDXSL4	XM_002266889.2	0.802005	TCP	18. PREDICTED: Vitis vinifera transcription factor TCP15-like (LOC100245013), mRNA
XM_002271512.2	VviDXSL4	XM_002266889.2	0.834314	TCP	214. PREDICTED: Vitis vinifera transcription factor TCP2-like (LOC100249845), mRNA
XM_002271913.1	VviDXSL4	XM_002266889.2	0.807963	TCP	3. PREDICTED: Vitis vinifera transcription factor TCP20-like (LOC100253170), mRNA
XM_002274012.2	VviDXSL4	XM_002266889.2	0.865073	TCP	47. PREDICTED: Vitis vinifera transcription factor TCP14-like, transcript variant 2 (LOC100260247), mRNA
XM_002277038.2	VviDXSL4	XM_002266889.2	0.852775	TCP	25. PREDICTED: Vitis vinifera transcription factor TCP13-like (LOC100263410), mRNA
XM_002279292.2	VviDXSL4	XM_002266889.2	0.81568	TCP	35. PREDICTED: Vitis vinifera transcription factor TCP4-like (LOC100243659), mRNA
XM_002264254.2	VviDXSL4	XM_002266889.2	0.832066	TF	559. PREDICTED: Vitis vinifera transcription initiation factor TFIID subunit 6-like (LOC100263756), mRNA
XM_002276132.1	VviDXSL4	XM_002266889.2	0.836303	TF	526. PREDICTED: Vitis vinifera protein Brevis radix-like 2, transcript variant 2 (LOC100251503), mRNA
XM_002277271.2	VviDXSL4	XM_002266889.2	0.833475	TF	231. PREDICTED: Vitis vinifera trihelix transcription factor GT-2-like (LOC100256247), mRNA
XM_002280144.2	VviDXSL4	XM_002266889.2	0.831921	TF	191. PREDICTED: Vitis vinifera transcription factor RF2b-like (LOC100250056), mRNA
XM_002281097.1	VviDXSL4	XM_002266889.2	0.828182	TF	PREDICTED: probably inactive leucine-rich repeat receptor-like protein kinase At2g25790
XM_002283521.2	VviDXSL4	XM_002266889.2	0.853216	TF	309. PREDICTED: Vitis vinifera general transcription factor IIE subunit 2-like (LOC100259920), mRNA
XM_002284958.2	VviDXSL4	XM_002266889.2	0.862089	TF	265. PREDICTED: Vitis vinifera general transcription factor IIH subunit 2-like (LOC100253554), mRNA
XM_003633043.1	VviDXSL4	XM_002266889.2	0.813453	TF	212. PREDICTED: Vitis vinifera transcription factor TT2-like (LOC100254224), mRNA
XM_002280746.2	VviDXSL4	XM_002266889.2	0.810757	TGA	247. PREDICTED: Vitis vinifera transcription factor TGA1-like (LOC100249156), mRNA
XM_002285784.2	VviDXSL4	XM_002266889.2	0.852794	TGA	16. PREDICTED: Vitis vinifera transcription factor TGA4-like (LOC100255706), mRNA
XM_002267279.2	VviDXSL4	XM_002266889.2	0.806463	UN	543. PREDICTED: Vitis vinifera uncharacterized LOC100258449 (LOC100258449), mRNA
XM_002277001.1	VviDXSL4	XM_002266889.2	0.812001	UN	609. PREDICTED: Vitis vinifera uncharacterized LOC100250448 (LOC100250448), mRNA
XM_002277242.1	VviDXSL4	XM_002266889.2	0.838909	UN	631. PREDICTED: Vitis vinifera uncharacterized LOC100253653 (LOC100253653), mRNA
XM_002282491.2	VviDXSL4	XM_002266889.2	0.862819	UN	560. PREDICTED: Vitis vinifera uncharacterized LOC100252279 (LOC100252279), mRNA
XM_002282950.2	VviDXSL4	XM_002266889.2	0.854419	UN	uncharacterized
XM_003632375.1	VviDXSL4	XM_002266889.2	0.830957	UN	uncharacterized
XM_002274797.2	VviDXSL4	XM_002266889.2	0.874918	UNE	179. PREDICTED: Vitis vinifera transcription factor UNE12-like (LOC100262267), mRNA
XM_002273955.1	VviDXSL4	XM_002266889.2	0.860889	WER	436. PREDICTED: Vitis vinifera transcription factor WER-like (LOC100249722), mRNA
XM_002281158.1	VviDXSL4	XM_002266889.2	-0.807009	WRKY	459. PREDICTED: Vitis vinifera probable WRKY transcription factor 47-like (LOC100264000), mRNA
XM_002283282.1	VviDXSL4	XM_002266889.2	0.833522	WRKY	489. PREDICTED: Vitis vinifera probable WRKY transcription factor 32-like (LOC100262898), mRNA
XM_002269569.2	VviDXSL4	XM_002266889.2	0.90904	ZIP	homeobox-leucine zipper protein HAT5-like
XM_002271475.2	VviDXSL4	XM_002266889.2	0.849559	ZIP	homeobox-leucine zipper protein HAT22-like
XM_002271487.1	VviDXSL4	XM_002266889.2	0.841133	ZIP	homeobox-leucine zipper protein ATHB-12-like
XM_002271656.2	VviDXSL4	XM_002266889.2	0.854087	ZIP	homeobox-leucine zipper protein HAT5-like
XM_002273427.1	VviDXSL4	XM_002266889.2	0.835882	ZIP	homeobox-leucine zipper protein ATHB-52-like
XM_002276853.1	VviDXSL4	XM_002266889.2	0.833796	ZIP	homeobox-leucine zipper protein ATHB-13-like
XM_002281832.2	VviDXSL4	XM_002266889.2	0.809787	ZIP	homeobox-leucine zipper protein HOX32-like
XM_002283511.1	VviDXSL4	XM_002266889.2	0.820164	ZIP	homeobox-leucine zipper protein HAT22-like
XM_003632428.1	VviDXSL4	XM_002266889.2	0.825752	ZIP	homeobox-leucine zipper protein ATHB-6-like
XM_003632992.1	VviDXSL4	XM_002266889.2	0.851352	ZIP	homeobox-leucine zipper protein HOX32-like
XM_002273283.2	VviHDR	XM_002284623.2	-0.810786	ASG	136. PREDICTED: Vitis vinifera transcription factor ASG4-like (LOC100252586), mRNA
XM_002265924.1	VviHDR	XM_002284623.2	-0.837967	bHLH	487. PREDICTED: Vitis vinifera transcription factor bHLH121-like (LOC100259173), mRNA
XM_002275329.2	VviHDR	XM_002284623.2	-0.847681	bHLH	216. PREDICTED: Vitis vinifera transcription factor bHLH144-like, transcript variant 1 (LOC100264025), mRNA
XM_002282548.2	VviHDR	XM_002284623.2	-0.899243	bHLH	transcription factor bHLH3-like
XM_002284291.1	VviHDR	XM_002284623.2	-0.804901	bHLH	431. PREDICTED: Vitis vinifera transcription factor bHLH68-like, transcript variant 1 (LOC100248013), mRNA
XM_002285697.2	VviHDR	XM_002284623.2	-0.824468	bHLH	113. PREDICTED: Vitis vinifera transcription factor bHLH96-like (LOC100259155), mRNA
XM_002270829.2	VviHDR	XM_002284623.2	-0.831993	CAMTA	597. PREDICTED: Vitis vinifera calmodulin-binding transcription activator 4-like (LOC100260828), mRNA
XM_002264193.1	VviHDR	XM_002284623.2	-0.830414	ERF	458. PREDICTED: Vitis vinifera ethylene-responsive transcription factor ERF098-like (LOC100251467), mRNA
XM_002276541.1	VviHDR	XM_002284623.2	-0.86513	ERF	384. PREDICTED: Vitis vinifera ethylene-responsive transcription factor CRF4-like (LOC100255049), mRNA
XM_002285337.1	VviHDR	XM_002284623.2	0.806605	ERF	490. PREDICTED: Vitis vinifera ethylene-responsive transcription factor ERF003-like (LOC100252609), mRNA
XM_002270325.2	VviHDR	XM_002284623.2	-0.870026	GATA	99. PREDICTED: Vitis vinifera GATA transcription factor 24-like (LOC100260825), mRNA
XM_002272726.1	VviHDR	XM_002284623.2	0.845308	GATA	486. PREDICTED: Vitis vinifera GATA transcription factor 5-like (LOC100262474), mRNA
XM_002263123.2	VviHDR	XM_002284623.2	-0.874638	HBP	184. PREDICTED: Vitis vinifera transcription factor HBP-1b(c1)-like (LOC100242879), mRNA
XM_002275675.2	VviHDR	XM_002284623.2	-0.827288	ICE	174. PREDICTED: Vitis vinifera transcription factor ICE1-like, transcript variant 1 (LOC100265294), mRNA
XM_002284806.2	VviHDR	XM_002284623.2	-0.877679	NF-YB	43. PREDICTED: Vitis vinifera nuclear transcription factor Y subunit B-8-like (LOC100258807), mRNA
XM_002284815.2	VviHDR	XM_002284623.2	-0.803901	NF-YC	28. PREDICTED: Vitis vinifera nuclear transcription factor Y subunit C-9-like, transcript variant 1 (LOC100258035), mRNA
XM_002282373.1	VviHDR	XM_002284623.2	-0.854166	TCP	5. PREDICTED: Vitis vinifera transcription factor TCP9-like (LOC100249539), mRNA
XM_003634223.1	VviHDR	XM_002284623.2	-0.864658	TCP	19. PREDICTED: Vitis vinifera transcription factor TCP5-like (LOC100852855), mRNA
XM_002266159.1	VviHDR	XM_002284623.2	0.819065	TF	346. PREDICTED: Vitis vinifera trihelix transcription factor GT-2-like (LOC100241901), mRNA
XM_002276788.2	VviHDR	XM_002284623.2	-0.837189	TF	554. PREDICTED: Vitis vinifera FACT complex subunit SPT16-like (LOC100263158), mRNA
XM_002283521.2	VviHDR	XM_002284623.2	-0.851375	TF	309. PREDICTED: Vitis vinifera general transcription factor IIE subunit 2-like (LOC100259920), mRNA
XM_002285784.2	VviHDR	XM_002284623.2	-0.81032	TGA	16. PREDICTED: Vitis vinifera transcription factor TGA4-like (LOC100255706), mRNA
XM_002274935.1	VviHDR	XM_002284623.2	-0.805835	UN	uncharacterized
XM_003634124.1	VviHDR	XM_002284623.2	-0.859002	UN	531. PREDICTED: Vitis vinifera uncharacterized LOC100853102 (LOC100853102), mRNA
XM_002272371.2	VviHDR	XM_002284623.2	-0.816095	WRKY	193. PREDICTED: Vitis vinifera probable WRKY transcription factor 20-like (LOC100256306), mRNA
XM_002283282.1	VviHDR	XM_002284623.2	-0.822112	WRKY	489. PREDICTED: Vitis vinifera probable WRKY transcription factor 32-like (LOC100262898), mRNA
XM_002271656.2	VviHDR	XM_002284623.2	-0.896286	ZIP	homeobox-leucine zipper protein HAT5-like
XM_002273801.2	VviHDR	XM_002284623.2	-0.805513	ZIP	558. PREDICTED: Vitis vinifera homeobox-leucine zipper protein HDG2-like (LOC100261842), mRNA
XM_002283978.1	VviHDR	XM_002284623.2	-0.82213	ZIP	homeobox-leucine zipper protein ATHB-15-like
XM_002263561.2	VviHMGR1	XM_002265602.1	0.854356	AP2/ERF	97. PREDICTED: Vitis vinifera AP2-like ethylene-responsive transcription factor ANT-like (LOC100257805), mRNA
XM_002285431.2	VviHMGR1	XM_002265602.1	0.930597	AP2/ERF	117. PREDICTED: Vitis vinifera AP2-like ethylene-responsive transcription factor ANT-like (LOC100252316), mRNA
XM_002272123.1	VviHMGR1	XM_002265602.1	0.9312	AP2/ERF	428. PREDICTED: Vitis vinifera AP2-like ethylene-responsive transcription factor At1g16060-like (LOC100260401), mRNA
XM_002284057.1	VviHMGR1	XM_002265602.1	0.832472	AP2/ERF	437. PREDICTED: Vitis vinifera AP2-like ethylene-responsive transcription factor At2g41710-like (LOC100248718), mRNA
XM_002276456.1	VviHMGR1	XM_002265602.1	0.901606	AP2/ERF/B3	412. PREDICTED: Vitis vinifera AP2/ERF and B3 domain-containing transcription factor At1g51120-like (LOC100250084), mRNA
XM_002279114.2	VviHMGR1	XM_002265602.1	0.978769	APRR2	591. PREDICTED: Vitis vinifera two-component response regulator-like APRR2 (LOC100250547), mRNA
XM_002268363.1	VviHMGR1	XM_002265602.1	0.929802	B3	386. PREDICTED: Vitis vinifera B3 domain-containing transcription factor NGA1-like (LOC100259130), mRNA
XM_003635136.1	VviHMGR1	XM_002265602.1	0.933254	bHLH	88. PREDICTED: Vitis vinifera transcription factor bHLH123-like (LOC100264251), mRNA
XM_003634796.1	VviHMGR1	XM_002265602.1	0.887491	bHLH	96. PREDICTED: Vitis vinifera transcription factor bHLH74-like (LOC100853160), mRNA
XM_002285697.2	VviHMGR1	XM_002265602.1	0.918905	bHLH	113. PREDICTED: Vitis vinifera transcription factor bHLH96-like (LOC100259155), mRNA
XM_002281082.2	VviHMGR1	XM_002265602.1	0.894253	bHLH	116. PREDICTED: Vitis vinifera transcription factor bHLH110-like (LOC100260944), mRNA
XM_003633544.1	VviHMGR1	XM_002265602.1	0.835145	bHLH	183. PREDICTED: Vitis vinifera transcription factor bHLH130-like (LOC100855101), mRNA
XM_002282589.2	VviHMGR1	XM_002265602.1	0.852277	bHLH	238. PREDICTED: Vitis vinifera transcription factor bHLH106-like (LOC100241466), mRNA
XM_002282963.2	VviHMGR1	XM_002265602.1	0.812222	bHLH	271. PREDICTED: Vitis vinifera transcription factor bHLH130-like (LOC100253656), mRNA
XM_002264933.2	VviHMGR1	XM_002265602.1	0.854276	bHLH	275. PREDICTED: Vitis vinifera transcription factor bHLH62-like (LOC100259005), mRNA
XM_002278788.2	VviHMGR1	XM_002265602.1	0.913323	bHLH	306. PREDICTED: Vitis vinifera transcription factor bHLH71-like (LOC100248894), mRNA
XM_002264371.1	VviHMGR1	XM_002265602.1	0.809256	bHLH	332. PREDICTED: Vitis vinifera transcription factor bHLH93-like (LOC100267616), mRNA
XM_002285439.1	VviHMGR1	XM_002265602.1	0.868769	bHLH	353. PREDICTED: Vitis vinifera transcription factor bHLH74-like (LOC100247194), mRNA
XM_002267597.1	VviHMGR1	XM_002265602.1	0.880076	bHLH	367. PREDICTED: Vitis vinifera transcription factor bHLH79-like, transcript variant 1 (LOC100256975), mRNA
XM_002280038.1	VviHMGR1	XM_002265602.1	0.969295	bHLH	411. PREDICTED: Vitis vinifera transcription factor bHLH30-like (LOC100267703), mRNA
XM_002284291.1	VviHMGR1	XM_002265602.1	0.806798	bHLH	431. PREDICTED: Vitis vinifera transcription factor bHLH68-like, transcript variant 1 (LOC100248013), mRNA
XM_002282861.1	VviHMGR1	XM_002265602.1	0.819955	bHLH	438. PREDICTED: Vitis vinifera transcription factor bHLH60-like (LOC100241856), mRNA
XM_002262728.1	VviHMGR1	XM_002265602.1	0.837827	bHLH	451. PREDICTED: Vitis vinifera transcription factor bHLH25-like (LOC100242433), mRNA
XM_002273889.1	VviHMGR1	XM_002265602.1	0.83684	bHLH	472. PREDICTED: Vitis vinifera transcription factor bHLH113-like (LOC100243890), mRNA
XM_002282548.2	VviHMGR1	XM_002265602.1	0.823282	bHLH	transcription factor bHLH3-like
XM_002270829.2	VviHMGR1	XM_002265602.1	0.943456	CAMTA	597. PREDICTED: Vitis vinifera calmodulin-binding transcription activator 4-like (LOC100260828), mRNA
XM_002280020.1	VviHMGR1	XM_002265602.1	0.869825	CPC	408. PREDICTED: Vitis vinifera transcription factor CPC-like (LOC100246481), mRNA
XM_002267633.1	VviHMGR1	XM_002265602.1	0.814242	CPC	420. PREDICTED: Vitis vinifera transcription factor CPC-like (LOC100255488), mRNA
XM_002285179.2	VviHMGR1	XM_002265602.1	0.832497	ERF	208. PREDICTED: Vitis vinifera ethylene-responsive transcription factor WIN1-like (LOC100266250), mRNA
XM_002279221.2	VviHMGR1	XM_002265602.1	0.850244	ERF	326. PREDICTED: Vitis vinifera ethylene-responsive transcription factor ERF118-like (LOC100256010), mRNA
XM_002266251.1	VviHMGR1	XM_002265602.1	0.83368	ERF	340. PREDICTED: Vitis vinifera ethylene-responsive transcription factor ERF034-like (LOC100249652), mRNA
XM_002275835.1	VviHMGR1	XM_002265602.1	0.924993	ERF	348. PREDICTED: Vitis vinifera ethylene-responsive transcription factor ERF021-like (LOC100253356), mRNA
XM_002275817.1	VviHMGR1	XM_002265602.1	0.812581	ERF	349. PREDICTED: Vitis vinifera ethylene-responsive transcription factor ERF022-like (LOC100258486), mRNA
XM_002282189.2	VviHMGR1	XM_002265602.1	0.836122	GATA	233. PREDICTED: Vitis vinifera GATA transcription factor 9-like (LOC100258862), mRNA
XM_002275462.2	VviHMGR1	XM_002265602.1	0.866639	GATA	281. PREDICTED: Vitis vinifera GATA transcription factor 16-like (LOC100253375), mRNA
XM_002285588.1	VviHMGR1	XM_002265602.1	0.871305	GATA	476. PREDICTED: Vitis vinifera GATA transcription factor 1-like (LOC100251019), mRNA
XM_002283709.1	VviHMGR1	XM_002265602.1	0.834081	GATA	491. PREDICTED: Vitis vinifera GATA transcription factor 9-like (LOC100266300), mRNA
XM_002278203.1	VviHMGR1	XM_002265602.1	0.815571	MADS	347. PREDICTED: Vitis vinifera MADS-box transcription factor 26-like (LOC100253426), mRNA
XM_002272625.2	VviHMGR1	XM_002265602.1	0.836843	MYB	78. PREDICTED: Vitis vinifera myb family transcription factor APL-like (LOC100253272), mRNA
XM_002278027.2	VviHMGR1	XM_002265602.1	0.861174	MYB	131. PREDICTED: Vitis vinifera transcription factor MYB39-like (LOC100241618), mRNA
XM_002283723.2	VviHMGR1	XM_002265602.1	0.89179	MYB	268. PREDICTED: Vitis vinifera myb family transcription factor APL-like (LOC100260393), mRNA
XM_002264221.2	VviHMGR1	XM_002265602.1	0.895773	MYB	302. PREDICTED: Vitis vinifera myb family transcription factor APL-like (LOC100253346), mRNA
XM_002271944.2	VviHMGR1	XM_002265602.1	0.87131	MYB	320. PREDICTED: Vitis vinifera transcription factor MYB1R1-like, transcript variant 2 (LOC100253576), mRNA
XM_003633902.1	VviHMGR1	XM_002265602.1	0.935312	MYC	PREDICTED: Vitis vinifera myc anthocyanin regulatory protein, transcript variant 1 (MYCA1), mRNA
XM_003634712.1	VviHMGR1	XM_002265602.1	0.922299	NF-YB	12. PREDICTED: Vitis vinifera nuclear transcription factor Y subunit B-3-like (LOC100251431), mRNA
XM_002267874.2	VviHMGR1	XM_002265602.1	0.849733	scarecrow-like	540. PREDICTED: Vitis vinifera scarecrow-like protein 3 (LOC100258442), mRNA
XM_002271913.1	VviHMGR1	XM_002265602.1	0.835647	TCP	3. PREDICTED: Vitis vinifera transcription factor TCP20-like (LOC100253170), mRNA
XM_002268533.2	VviHMGR1	XM_002265602.1	0.837466	TCP	18. PREDICTED: Vitis vinifera transcription factor TCP15-like (LOC100245013), mRNA
XM_003634223.1	VviHMGR1	XM_002265602.1	0.828985	TCP	19. PREDICTED: Vitis vinifera transcription factor TCP5-like (LOC100852855), mRNA
XM_002277038.2	VviHMGR1	XM_002265602.1	0.937287	TCP	25. PREDICTED: Vitis vinifera transcription factor TCP13-like (LOC100263410), mRNA
XM_002264076.2	VviHMGR1	XM_002265602.1	0.922281	TCP	32. PREDICTED: Vitis vinifera transcription factor TCP8-like (LOC100243917), mRNA
XM_002279292.2	VviHMGR1	XM_002265602.1	0.851784	TCP	35. PREDICTED: Vitis vinifera transcription factor TCP4-like (LOC100243659), mRNA
XM_002268022.2	VviHMGR1	XM_002265602.1	0.890751	TCP	38. PREDICTED: Vitis vinifera transcription factor TCP7-like (LOC100253181), mRNA
XM_002274012.2	VviHMGR1	XM_002265602.1	0.936829	TCP	47. PREDICTED: Vitis vinifera transcription factor TCP14-like, transcript variant 2 (LOC100260247), mRNA
XM_002271512.2	VviHMGR1	XM_002265602.1	0.846422	TCP	214. PREDICTED: Vitis vinifera transcription factor TCP2-like (LOC100249845), mRNA
XM_002285784.2	VviHMGR1	XM_002265602.1	0.938621	TF	16. PREDICTED: Vitis vinifera transcription factor TGA4-like (LOC100255706), mRNA
XM_003633014.1	VviHMGR1	XM_002265602.1	0.875323	TF	37. PREDICTED: Vitis vinifera transcription factor GTE1-like (LOC100852419), mRNA
XM_002279092.2	VviHMGR1	XM_002265602.1	0.846789	TF	125. PREDICTED: Vitis vinifera transcription factor WER-like (LOC100244963), mRNA
XM_002275675.2	VviHMGR1	XM_002265602.1	0.805178	TF	174. PREDICTED: Vitis vinifera transcription factor ICE1-like, transcript variant 1 (LOC100265294), mRNA
XM_002280144.2	VviHMGR1	XM_002265602.1	0.921683	TF	191. PREDICTED: Vitis vinifera transcription factor RF2b-like (LOC100250056), mRNA
XM_002278193.2	VviHMGR1	XM_002265602.1	0.857958	TF	211. PREDICTED: Vitis vinifera transcription factor TT2-like (LOC100250940), mRNA
XM_003633043.1	VviHMGR1	XM_002265602.1	0.866679	TF	212. PREDICTED: Vitis vinifera transcription factor TT2-like (LOC100254224), mRNA
XM_002277271.2	VviHMGR1	XM_002265602.1	0.925625	TF	231. PREDICTED: Vitis vinifera trihelix transcription factor GT-2-like (LOC100256247), mRNA
XM_002275001.2	VviHMGR1	XM_002265602.1	0.864731	TF	237. PREDICTED: Vitis vinifera transcription factor ASG4-like (LOC100249962), mRNA
XM_002280746.2	VviHMGR1	XM_002265602.1	0.852898	TF	247. PREDICTED: Vitis vinifera transcription factor TGA1-like (LOC100249156), mRNA
XM_002284958.2	VviHMGR1	XM_002265602.1	0.837943	TF	265. PREDICTED: Vitis vinifera general transcription factor IIH subunit 2-like (LOC100253554), mRNA
XM_002283521.2	VviHMGR1	XM_002265602.1	0.850145	TF	309. PREDICTED: Vitis vinifera general transcription factor IIE subunit 2-like (LOC100259920), mRNA
XM_002266649.2	VviHMGR1	XM_002265602.1	0.863179	TF	316. PREDICTED: Vitis vinifera transcription factor BIM2-like (LOC100246122), mRNA
XM_002284492.1	VviHMGR1	XM_002265602.1	0.800932	TF	369. PREDICTED: Vitis vinifera transcription factor ICE1-like (LOC100245749), mRNA
XM_002281019.1	VviHMGR1	XM_002265602.1	0.855388	TF	382. PREDICTED: Vitis vinifera transcription factor TRY-like (LOC100258469), mRNA
XM_002283206.1	VviHMGR1	XM_002265602.1	0.870632	TF	396. PREDICTED: Vitis vinifera transcription factor AS1-like (LOC100258292), mRNA
XM_002275112.1	VviHMGR1	XM_002265602.1	0.806913	TF	435. PREDICTED: Vitis vinifera transcription factor TT2-like (LOC100244605), mRNA
XM_002273955.1	VviHMGR1	XM_002265602.1	0.858389	TF	436. PREDICTED: Vitis vinifera transcription factor WER-like (LOC100249722), mRNA
XM_002266391.1	VviHMGR1	XM_002265602.1	0.868391	TF	441. PREDICTED: Vitis vinifera transcription factor AS1-like (LOC100256209), mRNA
XM_002276132.1	VviHMGR1	XM_002265602.1	0.892634	TF	526. PREDICTED: Vitis vinifera protein Brevis radix-like 2, transcript variant 2 (LOC100251503), mRNA
XM_002264254.2	VviHMGR1	XM_002265602.1	0.911789	TF	559. PREDICTED: Vitis vinifera transcription initiation factor TFIID subunit 6-like (LOC100263756), mRNA
XM_002275194.2	VviHMGR1	XM_002265602.1	0.861431	TF	561. PREDICTED: Vitis vinifera transcription activator GLK1-like (LOC100260852), mRNA
XM_002281097.1	VviHMGR1	XM_002265602.1	0.896665	TF	PREDICTED: probably inactive leucine-rich repeat receptor-like protein kinase At2g25790
XM_002270203.2	VviHMGR1	XM_002265602.1	0.86654	TF	transcription factor GLABRA 3-like
XM_002267279.2	VviHMGR1	XM_002265602.1	0.857891	UN	543. PREDICTED: Vitis vinifera uncharacterized LOC100258449 (LOC100258449), mRNA
XM_002282491.2	VviHMGR1	XM_002265602.1	0.843035	UN	560. PREDICTED: Vitis vinifera uncharacterized LOC100252279 (LOC100252279), mRNA
XM_002264051.1	VviHMGR1	XM_002265602.1	0.803584	UN	616. PREDICTED: Vitis vinifera uncharacterized LOC100254979, transcript variant 1 (LOC100254979), mRNA
XM_002282950.2	VviHMGR1	XM_002265602.1	0.815994	UN	uncharacterized
XM_002271439.2	VviHMGR1	XM_002265602.1	0.812891	UN	uncharacterized
XM_002275942.2	VviHMGR1	XM_002265602.1	0.815266	WRKY	236. PREDICTED: Vitis vinifera WRKY transcription factor 44-like (LOC100256868), mRNA
XM_002270578.1	VviHMGR1	XM_002265602.1	0.816519	WRKY	337. PREDICTED: Vitis vinifera probable WRKY transcription factor 74-like (LOC100254726), mRNA
XM_002283183.1	VviHMGR1	XM_002265602.1	0.850918	WRKY	446. PREDICTED: Vitis vinifera probable WRKY transcription factor 7-like (LOC100244122), mRNA
XM_002269569.2	VviHMGR1	XM_002265602.1	0.895986	ZIP	homeobox-leucine zipper protein HAT5-like
XM_003632428.1	VviHMGR1	XM_002265602.1	0.892571	ZIP	homeobox-leucine zipper protein ATHB-6-like
XM_002271656.2	VviHMGR1	XM_002265602.1	0.884534	ZIP	homeobox-leucine zipper protein HAT5-like
XM_002276853.1	VviHMGR1	XM_002265602.1	0.885277	ZIP	homeobox-leucine zipper protein ATHB-13-like
XM_002271475.2	VviHMGR1	XM_002265602.1	0.943743	ZIP	homeobox-leucine zipper protein HAT22-like
XM_002283511.1	VviHMGR1	XM_002265602.1	0.861453	ZIP	homeobox-leucine zipper protein HAT22-like
XM_002275711.1	VviHMGR1	XM_002265602.1	0.815163	ZIP	homeobox-leucine zipper protein HAT14-like
XM_002272716.2	VviHMGR1	XM_002265602.1	0.824871	ZIP	homeobox-leucine zipper protein HAT3-like
XM_002285707.1	VviHMGR1	XM_002265602.1	0.83786	ZIP	homeobox-leucine zipper protein ATHB-16-like
XM_002272971.1	VviHMGR1	XM_002265602.1	0.80801	ZIP	homeobox-leucine zipper protein ATHB-40-like
XM_002273427.1	VviHMGR1	XM_002265602.1	0.818731	ZIP	homeobox-leucine zipper protein ATHB-52-like
XM_003632992.1	VviHMGR1	XM_002265602.1	0.84197	ZIP	homeobox-leucine zipper protein HOX32-like
XM_003635493.1	VviHMGR2	XM_002283147.2	0.879301	AP2/ERF	69. PREDICTED: Vitis vinifera AP2-like ethylene-responsive transcription factor AIL6-like (LOC100854470), mRNA
XM_002271354.2	VviHMGR2	XM_002283147.2	0.808918	bHLH	108. PREDICTED: Vitis vinifera transcription factor bHLH80-like (LOC100252707), mRNA
XM_002280951.2	VviHMGR2	XM_002283147.2	0.854569	bHLH	278. PREDICTED: Vitis vinifera transcription factor bHLH104-like (LOC100264856), mRNA
XM_003633977.1	VviHMGR2	XM_002283147.2	0.80455	ERF	147. PREDICTED: Vitis vinifera ethylene-responsive transcription factor 5-like (LOC100261410), mRNA
XM_002264193.1	VviHMGR2	XM_002283147.2	0.869304	ERF	458. PREDICTED: Vitis vinifera ethylene-responsive transcription factor ERF098-like (LOC100251467), mRNA
XM_002271490.1	VviHMGR2	XM_002283147.2	0.815592	ERF	516. PREDICTED: Vitis vinifera ethylene-responsive transcription factor CRF2-like (LOC100263984), mRNA
XM_002266080.2	VviHMGR2	XM_002283147.2	0.860161	GAMYB	264. PREDICTED: Vitis vinifera transcription factor GAMYB-like (LOC100246221), mRNA
XM_002278001.2	VviHMGR2	XM_002283147.2	0.820596	HSF	199. PREDICTED: Vitis vinifera heat stress transcription factor A-4b-like (LOC100250580), mRNA
XM_003631122.1	VviHMGR2	XM_002283147.2	0.816386	HSF	327. PREDICTED: Vitis vinifera heat stress transcription factor A-8-like (LOC100245838), mRNA
XM_002278813.1	VviHMGR2	XM_002283147.2	0.82296	NF-YA	57. PREDICTED: Vitis vinifera nuclear transcription factor Y subunit A-1-like (LOC100248239), mRNA
XR_077959.2	VviHMGR2	XM_002283147.2	0.872247	NF-YA	235. PREDICTED: Vitis vinifera nuclear transcription factor Y subunit A-1-like (LOC100243437), miscRNA
XM_002284405.1	VviHMGR2	XM_002283147.2	0.804811	TF	363. PREDICTED: Vitis vinifera transcription factor UNE10-like (LOC100262138), mRNA
XM_002276173.1	VviHMGR2	XM_002283147.2	0.801315	TF	463. PREDICTED: Vitis vinifera transcription factor RAX1-like (LOC100250017), mRNA
XM_002264815.2	VviHMGR2	XM_002283147.2	0.834728	UN	564. PREDICTED: Vitis vinifera uncharacterized LOC100248501 (LOC100248501), mRNA
XM_002277347.2	VviHMGR2	XM_002283147.2	0.82709	WRKY	200. PREDICTED: Vitis vinifera probable WRKY transcription factor 65-like (LOC100250582), mRNA
XM_002264938.2	VviHMGR2	XM_002283147.2	0.807142	WRKY	240. PREDICTED: Vitis vinifera probable WRKY transcription factor 33-like (LOC100246612), mRNA
XM_002283973.1	VviHMGR2	XM_002283147.2	0.831253	ZIP	homeobox-leucine zipper protein ATHB-15-like
XM_002274158.1	VviHMGR2	XM_002283147.2	0.874743	ZIP	homeobox-leucine zipper protein REVOLUTA-like
XM_002270976.1	VviHMGR2	XM_002283147.2	0.817886	ZIP	homeobox-leucine zipper protein HDG11-like
XM_002285431.2	VviHMGR3	XM_002275791.2	0.883205	AP2/ERF	117. PREDICTED: Vitis vinifera AP2-like ethylene-responsive transcription factor ANT-like (LOC100252316), mRNA
XM_002272123.1	VviHMGR3	XM_002275791.2	0.932915	AP2/ERF	428. PREDICTED: Vitis vinifera AP2-like ethylene-responsive transcription factor At1g16060-like (LOC100260401), mRNA
XM_002276456.1	VviHMGR3	XM_002275791.2	0.800268	AP2/ERF/B3	412. PREDICTED: Vitis vinifera AP2/ERF and B3 domain-containing transcription factor At1g51120-like (LOC100250084), mRNA
XM_002279114.2	VviHMGR3	XM_002275791.2	0.935099	APRR2	591. PREDICTED: Vitis vinifera two-component response regulator-like APRR2 (LOC100250547), mRNA
XM_002268363.1	VviHMGR3	XM_002275791.2	0.944299	B3	386. PREDICTED: Vitis vinifera B3 domain-containing transcription factor NGA1-like (LOC100259130), mRNA
XM_003635136.1	VviHMGR3	XM_002275791.2	0.912933	bHLH	88. PREDICTED: Vitis vinifera transcription factor bHLH123-like (LOC100264251), mRNA
XM_003634796.1	VviHMGR3	XM_002275791.2	0.900498	bHLH	96. PREDICTED: Vitis vinifera transcription factor bHLH74-like (LOC100853160), mRNA
XM_002285697.2	VviHMGR3	XM_002275791.2	0.904898	bHLH	113. PREDICTED: Vitis vinifera transcription factor bHLH96-like (LOC100259155), mRNA
XM_002281082.2	VviHMGR3	XM_002275791.2	0.894089	bHLH	116. PREDICTED: Vitis vinifera transcription factor bHLH110-like (LOC100260944), mRNA
XM_003633544.1	VviHMGR3	XM_002275791.2	0.849252	bHLH	183. PREDICTED: Vitis vinifera transcription factor bHLH130-like (LOC100855101), mRNA
XM_002264933.2	VviHMGR3	XM_002275791.2	0.808817	bHLH	275. PREDICTED: Vitis vinifera transcription factor bHLH62-like (LOC100259005), mRNA
XM_002278788.2	VviHMGR3	XM_002275791.2	0.87485	bHLH	306. PREDICTED: Vitis vinifera transcription factor bHLH71-like (LOC100248894), mRNA
XM_002285439.1	VviHMGR3	XM_002275791.2	0.863849	bHLH	353. PREDICTED: Vitis vinifera transcription factor bHLH74-like (LOC100247194), mRNA
XM_002267597.1	VviHMGR3	XM_002275791.2	0.84596	bHLH	367. PREDICTED: Vitis vinifera transcription factor bHLH79-like, transcript variant 1 (LOC100256975), mRNA
XM_002280038.1	VviHMGR3	XM_002275791.2	0.984759	bHLH	411. PREDICTED: Vitis vinifera transcription factor bHLH30-like (LOC100267703), mRNA
XM_002270829.2	VviHMGR3	XM_002275791.2	0.858449	CAMTA	597. PREDICTED: Vitis vinifera calmodulin-binding transcription activator 4-like (LOC100260828), mRNA
XM_002280020.1	VviHMGR3	XM_002275791.2	0.824577	CPC	408. PREDICTED: Vitis vinifera transcription factor CPC-like (LOC100246481), mRNA
XM_002275835.1	VviHMGR3	XM_002275791.2	0.875415	ERF	348. PREDICTED: Vitis vinifera ethylene-responsive transcription factor ERF021-like (LOC100253356), mRNA
XM_002275462.2	VviHMGR3	XM_002275791.2	0.877957	GATA	281. PREDICTED: Vitis vinifera GATA transcription factor 16-like (LOC100253375), mRNA
XM_002285588.1	VviHMGR3	XM_002275791.2	0.83515	GATA	476. PREDICTED: Vitis vinifera GATA transcription factor 1-like (LOC100251019), mRNA
XM_002278027.2	VviHMGR3	XM_002275791.2	0.850533	MYB	131. PREDICTED: Vitis vinifera transcription factor MYB39-like (LOC100241618), mRNA
XM_002283723.2	VviHMGR3	XM_002275791.2	0.852452	MYB	268. PREDICTED: Vitis vinifera myb family transcription factor APL-like (LOC100260393), mRNA
XM_002264221.2	VviHMGR3	XM_002275791.2	0.856268	MYB	302. PREDICTED: Vitis vinifera myb family transcription factor APL-like (LOC100253346), mRNA
XM_002271944.2	VviHMGR3	XM_002275791.2	0.812084	MYB	320. PREDICTED: Vitis vinifera transcription factor MYB1R1-like, transcript variant 2 (LOC100253576), mRNA
XM_003633902.1	VviHMGR3	XM_002275791.2	0.878361	MYC	PREDICTED: Vitis vinifera myc anthocyanin regulatory protein, transcript variant 1 (MYCA1), mRNA
XM_003634712.1	VviHMGR3	XM_002275791.2	0.853345	NF-YB	12. PREDICTED: Vitis vinifera nuclear transcription factor Y subunit B-3-like (LOC100251431), mRNA
XM_002267874.2	VviHMGR3	XM_002275791.2	0.809128	scarecrow-like	540. PREDICTED: Vitis vinifera scarecrow-like protein 3 (LOC100258442), mRNA
XM_002277038.2	VviHMGR3	XM_002275791.2	0.924562	TCP	25. PREDICTED: Vitis vinifera transcription factor TCP13-like (LOC100263410), mRNA
XM_002264076.2	VviHMGR3	XM_002275791.2	0.860481	TCP	32. PREDICTED: Vitis vinifera transcription factor TCP8-like (LOC100243917), mRNA
XM_002279292.2	VviHMGR3	XM_002275791.2	0.806649	TCP	35. PREDICTED: Vitis vinifera transcription factor TCP4-like (LOC100243659), mRNA
XM_002268022.2	VviHMGR3	XM_002275791.2	0.838148	TCP	38. PREDICTED: Vitis vinifera transcription factor TCP7-like (LOC100253181), mRNA
XM_002274012.2	VviHMGR3	XM_002275791.2	0.924946	TCP	47. PREDICTED: Vitis vinifera transcription factor TCP14-like, transcript variant 2 (LOC100260247), mRNA
XM_002271512.2	VviHMGR3	XM_002275791.2	0.83455	TCP	214. PREDICTED: Vitis vinifera transcription factor TCP2-like (LOC100249845), mRNA
XM_002285784.2	VviHMGR3	XM_002275791.2	0.885769	TF	16. PREDICTED: Vitis vinifera transcription factor TGA4-like (LOC100255706), mRNA
XM_002279092.2	VviHMGR3	XM_002275791.2	0.838599	TF	125. PREDICTED: Vitis vinifera transcription factor WER-like (LOC100244963), mRNA
XM_002280144.2	VviHMGR3	XM_002275791.2	0.934676	TF	191. PREDICTED: Vitis vinifera transcription factor RF2b-like (LOC100250056), mRNA
XM_002278193.2	VviHMGR3	XM_002275791.2	0.872235	TF	211. PREDICTED: Vitis vinifera transcription factor TT2-like (LOC100250940), mRNA
XM_003633043.1	VviHMGR3	XM_002275791.2	0.816665	TF	212. PREDICTED: Vitis vinifera transcription factor TT2-like (LOC100254224), mRNA
XM_002277271.2	VviHMGR3	XM_002275791.2	0.846043	TF	231. PREDICTED: Vitis vinifera trihelix transcription factor GT-2-like (LOC100256247), mRNA
XM_002284958.2	VviHMGR3	XM_002275791.2	0.829147	TF	265. PREDICTED: Vitis vinifera general transcription factor IIH subunit 2-like (LOC100253554), mRNA
XM_002266649.2	VviHMGR3	XM_002275791.2	0.838514	TF	316. PREDICTED: Vitis vinifera transcription factor BIM2-like (LOC100246122), mRNA
XM_002284492.1	VviHMGR3	XM_002275791.2	0.808413	TF	369. PREDICTED: Vitis vinifera transcription factor ICE1-like (LOC100245749), mRNA
XM_002281019.1	VviHMGR3	XM_002275791.2	0.857348	TF	382. PREDICTED: Vitis vinifera transcription factor TRY-like (LOC100258469), mRNA
XM_002266391.1	VviHMGR3	XM_002275791.2	0.835974	TF	441. PREDICTED: Vitis vinifera transcription factor AS1-like (LOC100256209), mRNA
XM_002276132.1	VviHMGR3	XM_002275791.2	0.807318	TF	526. PREDICTED: Vitis vinifera protein Brevis radix-like 2, transcript variant 2 (LOC100251503), mRNA
XM_002264254.2	VviHMGR3	XM_002275791.2	0.842837	TF	559. PREDICTED: Vitis vinifera transcription initiation factor TFIID subunit 6-like (LOC100263756), mRNA
XM_002275194.2	VviHMGR3	XM_002275791.2	0.801177	TF	561. PREDICTED: Vitis vinifera transcription activator GLK1-like (LOC100260852), mRNA
XM_002270203.2	VviHMGR3	XM_002275791.2	0.831362	TF	transcription factor GLABRA 3-like
XM_002267279.2	VviHMGR3	XM_002275791.2	0.812929	UN	543. PREDICTED: Vitis vinifera uncharacterized LOC100258449 (LOC100258449), mRNA
XM_002282491.2	VviHMGR3	XM_002275791.2	0.807957	UN	560. PREDICTED: Vitis vinifera uncharacterized LOC100252279 (LOC100252279), mRNA
XM_002264051.1	VviHMGR3	XM_002275791.2	0.803023	UN	616. PREDICTED: Vitis vinifera uncharacterized LOC100254979, transcript variant 1 (LOC100254979), mRNA
XM_002282950.2	VviHMGR3	XM_002275791.2	0.816359	UN	uncharacterized
XM_003632375.1	VviHMGR3	XM_002275791.2	0.800142	UN	uncharacterized
XM_002270578.1	VviHMGR3	XM_002275791.2	0.828424	WRKY	337. PREDICTED: Vitis vinifera probable WRKY transcription factor 74-like (LOC100254726), mRNA
XM_002283183.1	VviHMGR3	XM_002275791.2	0.806124	WRKY	446. PREDICTED: Vitis vinifera probable WRKY transcription factor 7-like (LOC100244122), mRNA
XM_002269569.2	VviHMGR3	XM_002275791.2	0.830227	ZIP	homeobox-leucine zipper protein HAT5-like
XM_003632428.1	VviHMGR3	XM_002275791.2	0.801717	ZIP	homeobox-leucine zipper protein ATHB-6-like
XM_002271656.2	VviHMGR3	XM_002275791.2	0.815303	ZIP	homeobox-leucine zipper protein HAT5-like
XM_002276853.1	VviHMGR3	XM_002275791.2	0.851511	ZIP	homeobox-leucine zipper protein ATHB-13-like
XM_002271475.2	VviHMGR3	XM_002275791.2	0.904596	ZIP	homeobox-leucine zipper protein HAT22-like
XM_002280744.1	VvibOci	HM807385.1	0.855492	scarecrow-like	621. PREDICTED: Vitis vinifera scarecrow-like protein 14 (LOC100257123), mRNA
XM_002280613.2	VvibOci	HM807385.1	0.822501	ZIP	homeobox-leucine zipper protein HOX3-like
XM_002263561.2	VviCSLinNer	HM807393.1	0.819101	AP2/ERF	97. PREDICTED: Vitis vinifera AP2-like ethylene-responsive transcription factor ANT-like (LOC100257805), mRNA
XM_002284057.1	VviCSLinNer	HM807393.2	0.851016	AP2/ERF	437. PREDICTED: Vitis vinifera AP2-like ethylene-responsive transcription factor At2g41710-like (LOC100248718), mRNA
XM_002263010.2	VviCSLinNer	HM807393.3	0.848591	bHLH	71. PREDICTED: Vitis vinifera transcription factor bHLH25-like (LOC100267933), partial mRNA
XM_002263963.2	VviCSLinNer	HM807393.4	0.970713	bHLH	204. PREDICTED: Vitis vinifera transcription factor bHLH35-like (LOC100244514), mRNA
XM_002264371.1	VviCSLinNer	HM807393.5	0.832977	bHLH	332. PREDICTED: Vitis vinifera transcription factor bHLH93-like (LOC100267616), mRNA
XM_002268499.2	VviCSLinNer	HM807393.6	0.862428	bHLH	273. PREDICTED: Vitis vinifera transcription factor bHLH128-like (LOC100246361), mRNA
XM_002268554.2	VviCSLinNer	HM807393.7	0.90826	bHLH	177. PREDICTED: Vitis vinifera transcription factor bHLH104-like (LOC100251326), mRNA
XM_002271354.2	VviCSLinNer	HM807393.8	0.895209	bHLH	108. PREDICTED: Vitis vinifera transcription factor bHLH80-like (LOC100252707), mRNA
XM_002274226.2	VviCSLinNer	HM807393.9	0.969241	bHLH	198. PREDICTED: Vitis vinifera transcription factor bHLH118-like (LOC100243748), mRNA
XM_002276268.2	VviCSLinNer	HM807393.10	0.850492	bHLH	70. PREDICTED: Vitis vinifera transcription factor bHLH25-like (LOC100258597), partial mRNA
XM_002278661.1	VviCSLinNer	HM807393.11	0.979074	bHLH	523. PREDICTED: Vitis vinifera transcription factor bHLH30-like (LOC100250878), mRNA
XM_002280951.2	VviCSLinNer	HM807393.12	0.861286	bHLH	278. PREDICTED: Vitis vinifera transcription factor bHLH104-like (LOC100264856), mRNA
XM_002281047.2	VviCSLinNer	HM807393.13	0.89981	bHLH	180. PREDICTED: Vitis vinifera transcription factor bHLH96-like (LOC100261443), mRNA
XM_002284195.1	VviCSLinNer	HM807393.14	0.976765	bHLH	478. PREDICTED: Vitis vinifera transcription factor bHLH92-like (LOC100247714), mRNA
XM_002284291.1	VviCSLinNer	HM807393.15	0.858287	bHLH	431. PREDICTED: Vitis vinifera transcription factor bHLH68-like, transcript variant 1 (LOC100248013), mRNA
XM_003635242.1	VviCSLinNer	HM807393.16	0.888557	bHLH	81. PREDICTED: Vitis vinifera transcription factor bHLH25-like (LOC100852481), partial mRNA
XM_003635317.1	VviCSLinNer	HM807393.17	0.934393	bHLH	77. PREDICTED: Vitis vinifera transcription factor bHLH36-like (LOC100852860), partial mRNA
XM_002280061.1	VviCSLinNer	HM807393.18	0.926992	CBF4	373. PREDICTED: Vitis vinifera CBF4 transcription factor (LOC100245286), mRNA
XM_002267633.1	VviCSLinNer	HM807393.19	0.805236	CPC	420. PREDICTED: Vitis vinifera transcription factor CPC-like (LOC100255488), mRNA
XM_002264193.1	VviCSLinNer	HM807393.20	0.841331	ERF	458. PREDICTED: Vitis vinifera ethylene-responsive transcription factor ERF098-like (LOC100251467), mRNA
XM_002264487.1	VviCSLinNer	HM807393.21	0.869599	ERF	455. PREDICTED: Vitis vinifera ethylene-responsive transcription factor 1B-like (LOC100246426), mRNA
XM_002267364.1	VviCSLinNer	HM807393.22	0.933136	ERF	342. PREDICTED: Vitis vinifera ethylene-responsive transcription factor CRF4-like (LOC100248494), mRNA
XM_002270545.2	VviCSLinNer	HM807393.23	0.866317	ERF	312. PREDICTED: Vitis vinifera ethylene-responsive transcription factor 2-like (LOC100254640), mRNA
XM_002271490.1	VviCSLinNer	HM807393.24	0.814587	ERF	516. PREDICTED: Vitis vinifera ethylene-responsive transcription factor CRF2-like (LOC100263984), mRNA
XM_002275591.1	VviCSLinNer	HM807393.25	0.873388	ERF	403. PREDICTED: Vitis vinifera ethylene-responsive transcription factor RAP2-7-like (LOC100263240), mRNA
XM_002275817.1	VviCSLinNer	HM807393.26	0.831716	ERF	349. PREDICTED: Vitis vinifera ethylene-responsive transcription factor ERF022-like (LOC100258486), mRNA
XM_002275856.2	VviCSLinNer	HM807393.27	0.865392	ERF	197. PREDICTED: Vitis vinifera ethylene-responsive transcription factor 3-like (LOC100241392), mRNA
XM_002276536.2	VviCSLinNer	HM807393.28	0.812786	ERF	213. PREDICTED: Vitis vinifera ethylene-responsive transcription factor ERF017-like (LOC100247370), mRNA
XM_002277585.1	VviCSLinNer	HM807393.29	0.955622	ERF	419. PREDICTED: Vitis vinifera ethylene-responsive transcription factor ERF017-like (LOC100245800), mRNA
XM_002278190.2	VviCSLinNer	HM807393.30	0.863017	ERF	243. PREDICTED: Vitis vinifera ethylene-responsive transcription factor ABR1-like (LOC100264647), mRNA
XM_002279656.2	VviCSLinNer	HM807393.31	0.840866	ERF	217. PREDICTED: Vitis vinifera ethylene-responsive transcription factor 4-like (LOC100248784), mRNA
XM_002279724.1	VviCSLinNer	HM807393.32	0.988954	ERF	425. PREDICTED: Vitis vinifera ethylene-responsive transcription factor 12-like (LOC100243417), mRNA
XM_002280334.1	VviCSLinNer	HM807393.33	0.948539	ERF	492. PREDICTED: Vitis vinifera ethylene-responsive transcription factor ERF017-like (LOC100250941), mRNA
XM_002281743.2	VviCSLinNer	HM807393.34	0.805382	ERF	142. PREDICTED: Vitis vinifera ethylene-responsive transcription factor 5-like (LOC100247763), mRNA
XM_002281777.2	VviCSLinNer	HM807393.35	0.903492	ERF	151. PREDICTED: Vitis vinifera ethylene-responsive transcription factor 5-like (LOC100242632), mRNA
XM_002281835.2	VviCSLinNer	HM807393.36	0.912329	ERF	150. PREDICTED: Vitis vinifera ethylene-responsive transcription factor 5-like (LOC100264915), mRNA
XM_002281876.2	VviCSLinNer	HM807393.37	0.864515	ERF	141. PREDICTED: Vitis vinifera ethylene-responsive transcription factor 5-like (LOC100259725), mRNA
XM_002281895.2	VviCSLinNer	HM807393.38	0.921034	ERF	149. PREDICTED: Vitis vinifera ethylene-responsive transcription factor 5-like (LOC100254616), mRNA
XM_002281911.2	VviCSLinNer	HM807393.39	0.888394	ERF	140. PREDICTED: Vitis vinifera ethylene-responsive transcription factor 5-like (LOC100249507), mRNA
XM_002281918.1	VviCSLinNer	HM807393.40	0.919036	ERF	379. PREDICTED: Vitis vinifera ethylene-responsive transcription factor 5-like (LOC100244353), mRNA
XM_002281930.1	VviCSLinNer	HM807393.41	0.946565	ERF	378. PREDICTED: Vitis vinifera ethylene-responsive transcription factor 5-like (LOC100261260), mRNA
XM_002282012.2	VviCSLinNer	HM807393.42	0.945065	ERF	139. PREDICTED: Vitis vinifera ethylene-responsive transcription factor 5-like (LOC100263042), mRNA
XM_002282131.1	VviCSLinNer	HM807393.43	0.870203	ERF	377. PREDICTED: Vitis vinifera ethylene-responsive transcription factor 5-like (LOC100252757), mRNA
XM_002282133.2	VviCSLinNer	HM807393.44	0.96531	ERF	298. PREDICTED: Vitis vinifera ethylene-responsive transcription factor ERF109-like (LOC100260566), mRNA
XM_002282145.2	VviCSLinNer	HM807393.45	0.920877	ERF	143. PREDICTED: Vitis vinifera ethylene-responsive transcription factor 5-like (LOC100254504), mRNA
XM_002282203.1	VviCSLinNer	HM807393.46	0.88009	ERF	376. PREDICTED: Vitis vinifera ethylene-responsive transcription factor 5-like (LOC100259623), mRNA
XM_002282209.2	VviCSLinNer	HM807393.47	0.869829	ERF	146. PREDICTED: Vitis vinifera ethylene-responsive transcription factor 5-like (LOC100247649), mRNA
XM_002282217.2	VviCSLinNer	HM807393.48	0.874397	ERF	144. PREDICTED: Vitis vinifera ethylene-responsive transcription factor 5-like (LOC100264804), mRNA
XM_002282279.1	VviCSLinNer	HM807393.49	0.9783	ERF	460. PREDICTED: Vitis vinifera ethylene-responsive transcription factor 7-like (LOC100240970), mRNA
XM_002284713.2	VviCSLinNer	HM807393.50	0.886379	ERF	266. PREDICTED: Vitis vinifera ethylene-responsive transcription factor RAP2-7-like (LOC100246815), mRNA
XM_002285766.2	VviCSLinNer	HM807393.51	0.821805	ERF	114. PREDICTED: Vitis vinifera ethylene-responsive transcription factor RAP2-4-like, transcript variant 1 (LOC100245515), mRNA
XM_003633976.1	VviCSLinNer	HM807393.52	0.961143	ERF	148. PREDICTED: Vitis vinifera ethylene-responsive transcription factor 5-like (LOC100240781), mRNA
XM_003633977.1	VviCSLinNer	HM807393.53	0.959947	ERF	147. PREDICTED: Vitis vinifera ethylene-responsive transcription factor 5-like (LOC100261410), mRNA
XM_002274836.1	VviCSLinNer	HM807393.54	0.963502	GATA	503. PREDICTED: Vitis vinifera GATA transcription factor 5-like (LOC100255460), mRNA
XM_002277923.1	VviCSLinNer	HM807393.55	0.861979	GATA	388. PREDICTED: Vitis vinifera GATA transcription factor 2-like (LOC100244467), mRNA
XM_002283702.2	VviCSLinNer	HM807393.56	0.840713	GATA	111. PREDICTED: Vitis vinifera GATA transcription factor 24-like (LOC100257426), mRNA
XM_002276589.1	VviCSLinNer	HM807393.57	0.82802	HBP	509. PREDICTED: Vitis vinifera transcription factor HBP-1a-like (LOC100243644), mRNA
XM_002277302.2	VviCSLinNer	HM807393.58	0.867619	HSF	42. PREDICTED: Vitis vinifera heat stress transcription factor A-3-like (LOC100245950), mRNA
XM_002280992.1	VviCSLinNer	HM807393.59	0.927774	HSF	415. PREDICTED: Vitis vinifera heat stress transcription factor C-1-like (LOC100250904), mRNA
XM_002278203.1	VviCSLinNer	HM807393.60	0.824217	MADS	347. PREDICTED: Vitis vinifera MADS-box transcription factor 26-like (LOC100253426), mRNA
XM_002265764.2	VviCSLinNer	HM807393.61	0.844728	MYB	100. PREDICTED: Vitis vinifera myb family transcription factor APL-like (LOC100256921), mRNA
XM_002283723.2	VviCSLinNer	HM807393.62	0.816409	MYB	268. PREDICTED: Vitis vinifera myb family transcription factor APL-like (LOC100260393), mRNA
XM_002285353.2	VviCSLinNer	HM807393.63	0.889685	MYB	297. PREDICTED: Vitis vinifera transcription factor MYB44-like (LOC100267575), mRNA
XM_002264373.1	VviCSLinNer	HM807393.64	0.938545	MYC	Vitis vinifera Myc2 bHLH protein (MYC2)
XM_002280217.2	VviCSLinNer	HM807393.65	0.967212	MYC	transcription factor MYC2-like
XM_002278405.2	VviCSLinNer	HM807393.66	0.912272	NF-YA	36. PREDICTED: Vitis vinifera nuclear transcription factor Y subunit A-3-like (LOC100249054), mRNA
XM_002278813.1	VviCSLinNer	HM807393.67	0.890618	NF-YA	57. PREDICTED: Vitis vinifera nuclear transcription factor Y subunit A-1-like (LOC100248239), mRNA
XM_002282742.2	VviCSLinNer	HM807393.68	0.94749	NF-YA	44. PREDICTED: Vitis vinifera nuclear transcription factor Y subunit A-1-like (LOC100251945), mRNA
XR_077959.2	VviCSLinNer	HM807393.69	0.825727	NF-YA	235. PREDICTED: Vitis vinifera nuclear transcription factor Y subunit A-1-like (LOC100243437), miscRNA
XM_002262845.2	VviCSLinNer	HM807393.70	0.94415	NF-YC	11. PREDICTED: Vitis vinifera nuclear transcription factor Y subunit C-9-like (LOC100243367), mRNA
XM_002276162.2	VviCSLinNer	HM807393.71	0.922442	PIF	181. PREDICTED: Vitis vinifera transcription factor PIF3-like (LOC100247781), mRNA
XM_002266765.2	VviCSLinNer	HM807393.72	0.836954	RAX	68. PREDICTED: Vitis vinifera transcription factor RAX3-like (LOC100244588), mRNA
XM_002276173.1	VviCSLinNer	HM807393.73	0.820856	RAX	463. PREDICTED: Vitis vinifera transcription factor RAX1-like (LOC100250017), mRNA
XM_002266379.2	VviCSLinNer	HM807393.74	0.875557	scarecrow-like	547. PREDICTED: Vitis vinifera scarecrow-like protein 1 (LOC100253954), mRNA
XM_002267019.2	VviCSLinNer	HM807393.75	0.841526	scarecrow-like	566. PREDICTED: Vitis vinifera scarecrow-like protein 9 (LOC100252795), mRNA
XM_002272365.2	VviCSLinNer	HM807393.76	0.87918	scarecrow-like	537. PREDICTED: Vitis vinifera scarecrow-like protein 13 (LOC100245041), mRNA
XM_002274067.2	VviCSLinNer	HM807393.77	0.913164	scarecrow-like	104. PREDICTED: Vitis vinifera scarecrow-like transcription factor PAT1-like (LOC100250258), mRNA
XM_002268022.2	VviCSLinNer	HM807393.78	0.821629	TCP	38. PREDICTED: Vitis vinifera transcription factor TCP7-like (LOC100253181), mRNA
XM_002275110.2	VviCSLinNer	HM807393.79	0.812693	TF	578. PREDICTED: Vitis vinifera histone acetyltransferase GCN5-like (LOC100252806), mRNA
XM_002282691.2	VviCSLinNer	HM807393.80	0.841046	TF	105. PREDICTED: Vitis vinifera transcription factor ILR3-like (LOC100258884), mRNA
XM_002264527.2	VviCSLinNer	HM807393.81	0.855126	TF	93. PREDICTED: Vitis vinifera transcription factor LAF1-like (LOC100266336), mRNA
XM_002270807.2	VviCSLinNer	HM807393.82	0.815358	TF	24. PREDICTED: Vitis vinifera transcription factor GTE8-like (LOC100261067), mRNA
XM_003632571.1	VviCSLinNer	HM807393.83	0.894793	TF	567. PREDICTED: Vitis vinifera nascent polypeptide-associated complex subunit alpha-like protein-like, transcript variant 2 (LOC100243098), mRNA
XM_002265663.1	VviCSLinNer	HM807393.84	0.875429	TF	343. PREDICTED: Vitis vinifera general transcription factor 3C polypeptide 3-like (LOC100257006), mRNA
XM_002264815.2	VviCSLinNer	HM807393.85	0.863524	UN	564. PREDICTED: Vitis vinifera uncharacterized LOC100248501 (LOC100248501), mRNA
XM_002267341.1	VviCSLinNer	HM807393.86	0.90877	UN	528. PREDICTED: Vitis vinifera uncharacterized LOC100253065 (LOC100253065), mRNA
XM_002283298.2	VviCSLinNer	HM807393.87	0.949778	UN	uncharacterized
XM_002285083.1	VviCSLinNer	HM807393.88	0.88387	UN	uncharacterized
XM_003631556.1	VviCSLinNer	HM807393.89	0.871079	UN	589. PREDICTED: Vitis vinifera uncharacterized LOC100855200 (LOC100855200), mRNA
XM_002262739.2	VviCSLinNer	HM807393.90	0.932847	WRKY	289. PREDICTED: Vitis vinifera probable WRKY transcription factor 11-like (LOC100254807), mRNA
XM_002263079.1	VviCSLinNer	HM807393.91	0.843984	WRKY	421. PREDICTED: Vitis vinifera WRKY transcription factor 6-like (LOC100255611), mRNA
XM_002264938.2	VviCSLinNer	HM807393.92	0.929418	WRKY	240. PREDICTED: Vitis vinifera probable WRKY transcription factor 33-like (LOC100246612), mRNA
XM_002269134.1	VviCSLinNer	HM807393.93	0.838708	WRKY	423. PREDICTED: Vitis vinifera probable WRKY transcription factor 14-like (LOC100250704), mRNA
XM_002272468.1	VviCSLinNer	HM807393.94	0.876123	WRKY	443. PREDICTED: Vitis vinifera probable WRKY transcription factor 70-like (LOC100255013), mRNA
XM_002272684.1	VviCSLinNer	HM807393.95	0.933555	WRKY	517. PREDICTED: Vitis vinifera probable WRKY transcription factor 41-like (LOC100253577), mRNA
XM_002275365.2	VviCSLinNer	HM807393.96	0.946561	WRKY	192. PREDICTED: Vitis vinifera probable WRKY transcription factor 70-like (LOC100258754), mRNA
XM_002277347.2	VviCSLinNer	HM807393.97	0.885879	WRKY	200. PREDICTED: Vitis vinifera probable WRKY transcription factor 65-like (LOC100250582), mRNA
XM_002278988.1	VviCSLinNer	HM807393.98	0.884908	WRKY	449. PREDICTED: Vitis vinifera probable WRKY transcription factor 13-like (LOC100247547), mRNA
XM_002280995.1	VviCSLinNer	HM807393.99	0.963198	WRKY	383. PREDICTED: Vitis vinifera probable WRKY transcription factor 46-like (LOC100263619), mRNA
XM_002282222.1	VviCSLinNer	HM807393.100	0.893738	WRKY	461. PREDICTED: Vitis vinifera probable WRKY transcription factor 21-like (LOC100257874), mRNA
XM_002283183.1	VviCSLinNer	HM807393.101	0.81883	WRKY	446. PREDICTED: Vitis vinifera probable WRKY transcription factor 7-like (LOC100244122), mRNA
XM_002276889.1	VviCSLinNer	HM807393.102	0.907806	WRKY	385. PREDICTED: Vitis vinifera WRKY transcription factor 22-like (LOC100256849), mRNA
XM_002278185.1	VviCSLinNer	HM807393.103	0.963017	WRKY	515. PREDICTED: Vitis vinifera WRKY transcription factor 22-like (LOC100251862), mRNA
XM_002275942.2	VviCSLinNer	HM807393.104	0.807984	WRKY	236. PREDICTED: Vitis vinifera WRKY transcription factor 44-like (LOC100256868), mRNA
XM_002280012.1	VviCSLinNer	HM807393.105	0.945188	ZIP	homeobox-leucine zipper protein ATHB-12-like
XM_002283681.2	VviCSLinNer	HM807393.106	0.889818	ZIP	homeobox-leucine zipper protein ATHB-15-like
XM_002283967.1	VviCSLinNer	HM807393.107	0.812479	ZIP	homeobox-leucine zipper protein ATHB-15-like
XM_002283973.1	VviCSLinNer	HM807393.108	0.879875	ZIP	homeobox-leucine zipper protein ATHB-15-like
XM_002283978.1	VviCSLinNer	HM807393.109	0.800332	ZIP	homeobox-leucine zipper protein ATHB-15-like
XM_003632993.1	VviCSLinNer	HM807393.110	0.914194	ZIP	homeobox-leucine zipper protein HOX32-like
XM_003634033.1	VviCSLinNer	HM807393.111	0.968811	ZIP	homeobox-leucine zipper protein ANTHOCYANINLESS 2-like
XM_002268647.2	VviMyrL1	NM_001281080.1	0.849556	AP2/ERF	203. PREDICTED: Vitis vinifera AP2-like ethylene-responsive transcription factor AIL5-like (LOC100259877), mRNA
XM_002283880.1	VviMyrL1	NM_001281080.1	0.828968	MADS	370. PREDICTED: Vitis vinifera MADS-box transcription factor 6-like (LOC100252657), mRNA
XM_002272860.1	VviMyrL1	NM_001281080.1	0.803427	TCP	2. PREDICTED: Vitis vinifera transcription factor TCP9-like (LOC100245358), mRNA
XM_002276268.2	VviNerL8	XM_003635234.1	0.818578	bHLH	70. PREDICTED: Vitis vinifera transcription factor bHLH25-like (LOC100258597), partial mRNA
XM_002263010.2	VviNerL8	XM_003635234.1	0.924892	bHLH	71. PREDICTED: Vitis vinifera transcription factor bHLH25-like (LOC100267933), partial mRNA
XM_003635317.1	VviNerL8	XM_003635234.1	0.984628	bHLH	77. PREDICTED: Vitis vinifera transcription factor bHLH36-like (LOC100852860), partial mRNA
XM_003635242.1	VviNerL8	XM_003635234.1	0.981044	bHLH	81. PREDICTED: Vitis vinifera transcription factor bHLH25-like (LOC100852481), partial mRNA
XM_002271354.2	VviNerL8	XM_003635234.1	0.94907	bHLH	108. PREDICTED: Vitis vinifera transcription factor bHLH80-like (LOC100252707), mRNA
XM_002281047.2	VviNerL8	XM_003635234.1	0.805935	bHLH	180. PREDICTED: Vitis vinifera transcription factor bHLH96-like (LOC100261443), mRNA
XM_002274226.2	VviNerL8	XM_003635234.1	0.983762	bHLH	198. PREDICTED: Vitis vinifera transcription factor bHLH118-like (LOC100243748), mRNA
XM_002263963.2	VviNerL8	XM_003635234.1	0.981477	bHLH	204. PREDICTED: Vitis vinifera transcription factor bHLH35-like (LOC100244514), mRNA
XM_002280951.2	VviNerL8	XM_003635234.1	0.904264	bHLH	278. PREDICTED: Vitis vinifera transcription factor bHLH104-like (LOC100264856), mRNA
XM_002268364.1	VviNerL8	XM_003635234.1	0.899644	bHLH	365. PREDICTED: Vitis vinifera transcription factor bHLH47-like (LOC100265609), mRNA
XM_002284195.1	VviNerL8	XM_003635234.1	0.977761	bHLH	478. PREDICTED: Vitis vinifera transcription factor bHLH92-like (LOC100247714), mRNA
XM_002278661.1	VviNerL8	XM_003635234.1	0.922069	bHLH	523. PREDICTED: Vitis vinifera transcription factor bHLH30-like (LOC100250878), mRNA
XM_002280061.1	VviNerL8	XM_003635234.1	0.972884	CBF4	373. PREDICTED: Vitis vinifera CBF4 transcription factor (LOC100245286), mRNA
XM_002282012.2	VviNerL8	XM_003635234.1	0.878088	ERF	139. PREDICTED: Vitis vinifera ethylene-responsive transcription factor 5-like (LOC100263042), mRNA
XM_002281911.2	VviNerL8	XM_003635234.1	0.814059	ERF	140. PREDICTED: Vitis vinifera ethylene-responsive transcription factor 5-like (LOC100249507), mRNA
XM_002282145.2	VviNerL8	XM_003635234.1	0.91351	ERF	143. PREDICTED: Vitis vinifera ethylene-responsive transcription factor 5-like (LOC100254504), mRNA
XM_002282217.2	VviNerL8	XM_003635234.1	0.953642	ERF	144. PREDICTED: Vitis vinifera ethylene-responsive transcription factor 5-like (LOC100264804), mRNA
XM_002282209.2	VviNerL8	XM_003635234.1	0.921026	ERF	146. PREDICTED: Vitis vinifera ethylene-responsive transcription factor 5-like (LOC100247649), mRNA
XM_003633977.1	VviNerL8	XM_003635234.1	0.992984	ERF	147. PREDICTED: Vitis vinifera ethylene-responsive transcription factor 5-like (LOC100261410), mRNA
XM_003633976.1	VviNerL8	XM_003635234.1	0.911529	ERF	148. PREDICTED: Vitis vinifera ethylene-responsive transcription factor 5-like (LOC100240781), mRNA
XM_002281895.2	VviNerL8	XM_003635234.1	0.860106	ERF	149. PREDICTED: Vitis vinifera ethylene-responsive transcription factor 5-like (LOC100254616), mRNA
XM_002281835.2	VviNerL8	XM_003635234.1	0.852777	ERF	150. PREDICTED: Vitis vinifera ethylene-responsive transcription factor 5-like (LOC100264915), mRNA
XM_002281777.2	VviNerL8	XM_003635234.1	0.841021	ERF	151. PREDICTED: Vitis vinifera ethylene-responsive transcription factor 5-like (LOC100242632), mRNA
XM_002272803.2	VviNerL8	XM_003635234.1	0.886706	ERF	185. PREDICTED: Vitis vinifera ethylene-responsive transcription factor WRI1-like (LOC100250488), mRNA
XM_002276179.2	VviNerL8	XM_003635234.1	0.811551	ERF	201. PREDICTED: Vitis vinifera ethylene-responsive transcription factor 4-like (LOC100242144), mRNA
XM_002279656.2	VviNerL8	XM_003635234.1	0.925516	ERF	217. PREDICTED: Vitis vinifera ethylene-responsive transcription factor 4-like (LOC100248784), mRNA
XM_002278190.2	VviNerL8	XM_003635234.1	0.900554	ERF	243. PREDICTED: Vitis vinifera ethylene-responsive transcription factor ABR1-like (LOC100264647), mRNA
XM_002282133.2	VviNerL8	XM_003635234.1	0.975173	ERF	298. PREDICTED: Vitis vinifera ethylene-responsive transcription factor ERF109-like (LOC100260566), mRNA
XM_002270545.2	VviNerL8	XM_003635234.1	0.854283	ERF	312. PREDICTED: Vitis vinifera ethylene-responsive transcription factor 2-like (LOC100254640), mRNA
XM_002267364.1	VviNerL8	XM_003635234.1	0.932244	ERF	342. PREDICTED: Vitis vinifera ethylene-responsive transcription factor CRF4-like (LOC100248494), mRNA
XM_002282203.1	VviNerL8	XM_003635234.1	0.934609	ERF	376. PREDICTED: Vitis vinifera ethylene-responsive transcription factor 5-like (LOC100259623), mRNA
XM_002281930.1	VviNerL8	XM_003635234.1	0.934334	ERF	378. PREDICTED: Vitis vinifera ethylene-responsive transcription factor 5-like (LOC100261260), mRNA
XM_002281918.1	VviNerL8	XM_003635234.1	0.874486	ERF	379. PREDICTED: Vitis vinifera ethylene-responsive transcription factor 5-like (LOC100244353), mRNA
XM_002275591.1	VviNerL8	XM_003635234.1	0.923818	ERF	403. PREDICTED: Vitis vinifera ethylene-responsive transcription factor RAP2-7-like (LOC100263240), mRNA
XM_002277585.1	VviNerL8	XM_003635234.1	0.976421	ERF	419. PREDICTED: Vitis vinifera ethylene-responsive transcription factor ERF017-like (LOC100245800), mRNA
XM_002279724.1	VviNerL8	XM_003635234.1	0.925018	ERF	425. PREDICTED: Vitis vinifera ethylene-responsive transcription factor 12-like (LOC100243417), mRNA
XM_002264487.1	VviNerL8	XM_003635234.1	0.802051	ERF	455. PREDICTED: Vitis vinifera ethylene-responsive transcription factor 1B-like (LOC100246426), mRNA
XM_002282279.1	VviNerL8	XM_003635234.1	0.965853	ERF	460. PREDICTED: Vitis vinifera ethylene-responsive transcription factor 7-like (LOC100240970), mRNA
XM_002272390.1	VviNerL8	XM_003635234.1	0.869076	ERF	483. PREDICTED: Vitis vinifera ethylene-responsive transcription factor RAP2-3-like (LOC100249982), mRNA
XM_002280334.1	VviNerL8	XM_003635234.1	0.956637	ERF	492. PREDICTED: Vitis vinifera ethylene-responsive transcription factor ERF017-like (LOC100250941), mRNA
XM_002271490.1	VviNerL8	XM_003635234.1	0.868614	ERF	516. PREDICTED: Vitis vinifera ethylene-responsive transcription factor CRF2-like (LOC100263984), mRNA
XM_002266080.2	VviNerL8	XM_003635234.1	0.800297	GAMYB	264. PREDICTED: Vitis vinifera transcription factor GAMYB-like (LOC100246221), mRNA
XM_002274836.1	VviNerL8	XM_003635234.1	0.989266	GATA	503. PREDICTED: Vitis vinifera GATA transcription factor 5-like (LOC100255460), mRNA
XM_002277923.1	VviNerL8	XM_003635234.1	0.809053	GATA	388. PREDICTED: Vitis vinifera GATA transcription factor 2-like (LOC100244467), mRNA
XM_002275111.1	VviNerL8	XM_003635234.1	0.862333	HBP	439. PREDICTED: Vitis vinifera transcription factor HBP-1b(c1)-like (LOC100262335), mRNA
XM_002277302.2	VviNerL8	XM_003635234.1	0.953095	HSF	42. PREDICTED: Vitis vinifera heat stress transcription factor A-3-like (LOC100245950), mRNA
XM_003631122.1	VviNerL8	XM_003635234.1	0.883985	HSF	327. PREDICTED: Vitis vinifera heat stress transcription factor A-8-like (LOC100245838), mRNA
XM_002280992.1	VviNerL8	XM_003635234.1	0.871872	HSF	415. PREDICTED: Vitis vinifera heat stress transcription factor C-1-like (LOC100250904), mRNA
XM_003633264.1	VviNerL8	XM_003635234.1	0.868144	MADS	194. PREDICTED: Vitis vinifera MADS-box transcription factor 56-like (LOC100854256), mRNA
XM_002285353.2	VviNerL8	XM_003635234.1	0.859957	MYB	297. PREDICTED: Vitis vinifera transcription factor MYB44-like (LOC100267575), mRNA
XM_002264373.1	VviNerL8	XM_003635234.1	0.88439	MYC	Vitis vinifera Myc2 bHLH protein (MYC2)
XM_002279937.1	VviNerL8	XM_003635234.1	0.918364	MYC	transcription factor MYC4-like
XM_002280217.2	VviNerL8	XM_003635234.1	0.906512	MYC	transcription factor MYC2-like
XM_002278405.2	VviNerL8	XM_003635234.1	0.90479	NF-YA	36. PREDICTED: Vitis vinifera nuclear transcription factor Y subunit A-3-like (LOC100249054), mRNA
XM_002282742.2	VviNerL8	XM_003635234.1	0.909162	NF-YA	44. PREDICTED: Vitis vinifera nuclear transcription factor Y subunit A-1-like (LOC100251945), mRNA
XM_002278813.1	VviNerL8	XM_003635234.1	0.881953	NF-YA	57. PREDICTED: Vitis vinifera nuclear transcription factor Y subunit A-1-like (LOC100248239), mRNA
XR_077959.2	VviNerL8	XM_003635234.1	0.800892	NF-YA	235. PREDICTED: Vitis vinifera nuclear transcription factor Y subunit A-1-like (LOC100243437), miscRNA
XM_002262845.2	VviNerL8	XM_003635234.1	0.97518	NF-YC	11. PREDICTED: Vitis vinifera nuclear transcription factor Y subunit C-9-like (LOC100243367), mRNA
XM_002263361.2	VviNerL8	XM_003635234.1	0.900167	PIF	258. PREDICTED: Vitis vinifera transcription factor PIF1-like (LOC100264869), mRNA
XM_002266765.2	VviNerL8	XM_003635234.1	0.806773	RAX	68. PREDICTED: Vitis vinifera transcription factor RAX3-like (LOC100244588), mRNA
XM_002276173.1	VviNerL8	XM_003635234.1	0.905226	RAX	463. PREDICTED: Vitis vinifera transcription factor RAX1-like (LOC100250017), mRNA
XM_002274067.2	VviNerL8	XM_003635234.1	0.890153	scarecrow-like	104. PREDICTED: Vitis vinifera scarecrow-like transcription factor PAT1-like (LOC100250258), mRNA
XM_002272365.2	VviNerL8	XM_003635234.1	0.943643	scarecrow-like	537. PREDICTED: Vitis vinifera scarecrow-like protein 13 (LOC100245041), mRNA
XM_002266379.2	VviNerL8	XM_003635234.1	0.861522	scarecrow-like	547. PREDICTED: Vitis vinifera scarecrow-like protein 1 (LOC100253954), mRNA
XM_003634183.1	VviNerL8	XM_003635234.1	0.835556	TF	132. PREDICTED: Vitis vinifera trihelix transcription factor GT-1-like (LOC100265024), mRNA
XM_002264815.2	VviNerL8	XM_003635234.1	0.804259	UN	564. PREDICTED: Vitis vinifera uncharacterized LOC100248501 (LOC100248501), mRNA
XM_003631556.1	VviNerL8	XM_003635234.1	0.838758	UN	589. PREDICTED: Vitis vinifera uncharacterized LOC100855200 (LOC100855200), mRNA
XM_002283298.2	VviNerL8	XM_003635234.1	0.835275	UN	uncharacterized
XM_002275365.2	VviNerL8	XM_003635234.1	0.865104	WRKY	192. PREDICTED: Vitis vinifera probable WRKY transcription factor 70-like (LOC100258754), mRNA
XM_002277347.2	VviNerL8	XM_003635234.1	0.905704	WRKY	200. PREDICTED: Vitis vinifera probable WRKY transcription factor 65-like (LOC100250582), mRNA
XM_002264938.2	VviNerL8	XM_003635234.1	0.981251	WRKY	240. PREDICTED: Vitis vinifera probable WRKY transcription factor 33-like (LOC100246612), mRNA
XM_002262739.2	VviNerL8	XM_003635234.1	0.860205	WRKY	289. PREDICTED: Vitis vinifera probable WRKY transcription factor 11-like (LOC100254807), mRNA
XM_002280995.1	VviNerL8	XM_003635234.1	0.985287	WRKY	383. PREDICTED: Vitis vinifera probable WRKY transcription factor 46-like (LOC100263619), mRNA
XM_002276889.1	VviNerL8	XM_003635234.1	0.920257	WRKY	385. PREDICTED: Vitis vinifera WRKY transcription factor 22-like (LOC100256849), mRNA
XM_002263079.1	VviNerL8	XM_003635234.1	0.928106	WRKY	421. PREDICTED: Vitis vinifera WRKY transcription factor 6-like (LOC100255611), mRNA
XM_002278988.1	VviNerL8	XM_003635234.1	0.940944	WRKY	449. PREDICTED: Vitis vinifera probable WRKY transcription factor 13-like (LOC100247547), mRNA
XM_002282222.1	VviNerL8	XM_003635234.1	0.879737	WRKY	461. PREDICTED: Vitis vinifera probable WRKY transcription factor 21-like (LOC100257874), mRNA
XM_002278185.1	VviNerL8	XM_003635234.1	0.931847	WRKY	515. PREDICTED: Vitis vinifera WRKY transcription factor 22-like (LOC100251862), mRNA
XM_002272684.1	VviNerL8	XM_003635234.1	0.989067	WRKY	517. PREDICTED: Vitis vinifera probable WRKY transcription factor 41-like (LOC100253577), mRNA
XM_003632993.1	VviNerL8	XM_003635234.1	0.908705	ZIP	homeobox-leucine zipper protein HOX32-like
XM_002283973.1	VviNerL8	XM_003635234.1	0.820033	ZIP	homeobox-leucine zipper protein ATHB-15-like
XM_002283681.2	VviNerL8	XM_003635234.1	0.942355	ZIP	homeobox-leucine zipper protein ATHB-15-like
XM_002280012.1	VviNerL8	XM_003635234.1	0.957287	ZIP	homeobox-leucine zipper protein ATHB-12-like
XM_002278935.2	VviNerL8	XM_003635234.1	0.847001	ZIP	homeobox-leucine zipper protein HDG2-like
XM_003634033.1	VviNerL8	XM_003635234.1	0.954816	ZIP	homeobox-leucine zipper protein ANTHOCYANINLESS 2-like
XM_002263561.2	VviPNaPin	HM807384.1	0.856832	AP2/ERF	97. PREDICTED: Vitis vinifera AP2-like ethylene-responsive transcription factor ANT-like (LOC100257805), mRNA
XM_002285431.2	VviPNaPin	HM807384.1	0.802083	AP2/ERF	117. PREDICTED: Vitis vinifera AP2-like ethylene-responsive transcription factor ANT-like (LOC100252316), mRNA
XM_002284057.1	VviPNaPin	HM807384.1	0.885449	AP2/ERF	437. PREDICTED: Vitis vinifera AP2-like ethylene-responsive transcription factor At2g41710-like (LOC100248718), mRNA
XM_002276456.1	VviPNaPin	HM807384.1	0.871275	AP2/ERF/B3	412. PREDICTED: Vitis vinifera AP2/ERF and B3 domain-containing transcription factor At1g51120-like (LOC100250084), mRNA
XM_002280331.2	VviPNaPin	HM807384.1	0.808202	bHLH	106. PREDICTED: Vitis vinifera transcription factor bHLH123-like (LOC100267585), mRNA
XM_002281047.2	VviPNaPin	HM807384.1	0.920362	bHLH	180. PREDICTED: Vitis vinifera transcription factor bHLH96-like (LOC100261443), mRNA
XM_002268499.2	VviPNaPin	HM807384.1	0.869547	bHLH	273. PREDICTED: Vitis vinifera transcription factor bHLH128-like (LOC100246361), mRNA
XM_003631257.1	VviPNaPin	HM807384.1	0.853849	bHLH	318. PREDICTED: Vitis vinifera transcription factor bHLH49-like (LOC100265116), mRNA
XM_002264371.1	VviPNaPin	HM807384.1	0.890684	bHLH	332. PREDICTED: Vitis vinifera transcription factor bHLH93-like (LOC100267616), mRNA
XM_002284291.1	VviPNaPin	HM807384.1	0.820722	bHLH	431. PREDICTED: Vitis vinifera transcription factor bHLH68-like, transcript variant 1 (LOC100248013), mRNA
XM_002282861.1	VviPNaPin	HM807384.1	0.886667	bHLH	438. PREDICTED: Vitis vinifera transcription factor bHLH60-like (LOC100241856), mRNA
XM_002262728.1	VviPNaPin	HM807384.1	0.839721	bHLH	451. PREDICTED: Vitis vinifera transcription factor bHLH25-like (LOC100242433), mRNA
XM_002278661.1	VviPNaPin	HM807384.1	0.854785	bHLH	523. PREDICTED: Vitis vinifera transcription factor bHLH30-like (LOC100250878), mRNA
XM_002270829.2	VviPNaPin	HM807384.1	0.810271	CAMTA	597. PREDICTED: Vitis vinifera calmodulin-binding transcription activator 4-like (LOC100260828), mRNA
XM_002267633.1	VviPNaPin	HM807384.1	0.853925	CPC	420. PREDICTED: Vitis vinifera transcription factor CPC-like (LOC100255488), mRNA
XM_002282012.2	VviPNaPin	HM807384.1	0.847742	ERF	139. PREDICTED: Vitis vinifera ethylene-responsive transcription factor 5-like (LOC100263042), mRNA
XM_002281911.2	VviPNaPin	HM807384.1	0.834995	ERF	140. PREDICTED: Vitis vinifera ethylene-responsive transcription factor 5-like (LOC100249507), mRNA
XM_002281895.2	VviPNaPin	HM807384.1	0.803291	ERF	149. PREDICTED: Vitis vinifera ethylene-responsive transcription factor 5-like (LOC100254616), mRNA
XM_002281835.2	VviPNaPin	HM807384.1	0.839966	ERF	150. PREDICTED: Vitis vinifera ethylene-responsive transcription factor 5-like (LOC100264915), mRNA
XM_002281777.2	VviPNaPin	HM807384.1	0.822106	ERF	151. PREDICTED: Vitis vinifera ethylene-responsive transcription factor 5-like (LOC100242632), mRNA
XM_002284713.2	VviPNaPin	HM807384.1	0.895267	ERF	266. PREDICTED: Vitis vinifera ethylene-responsive transcription factor RAP2-7-like (LOC100246815), mRNA
XM_002279221.2	VviPNaPin	HM807384.1	0.833004	ERF	326. PREDICTED: Vitis vinifera ethylene-responsive transcription factor ERF118-like (LOC100256010), mRNA
XM_002266251.1	VviPNaPin	HM807384.1	0.825398	ERF	340. PREDICTED: Vitis vinifera ethylene-responsive transcription factor ERF034-like (LOC100249652), mRNA
XM_002275835.1	VviPNaPin	HM807384.1	0.826207	ERF	348. PREDICTED: Vitis vinifera ethylene-responsive transcription factor ERF021-like (LOC100253356), mRNA
XM_002275817.1	VviPNaPin	HM807384.1	0.874256	ERF	349. PREDICTED: Vitis vinifera ethylene-responsive transcription factor ERF022-like (LOC100258486), mRNA
XM_002282131.1	VviPNaPin	HM807384.1	0.859329	ERF	377. PREDICTED: Vitis vinifera ethylene-responsive transcription factor 5-like (LOC100252757), mRNA
XM_002279724.1	VviPNaPin	HM807384.1	0.861062	ERF	425. PREDICTED: Vitis vinifera ethylene-responsive transcription factor 12-like (LOC100243417), mRNA
XM_002264487.1	VviPNaPin	HM807384.1	0.843862	ERF	455. PREDICTED: Vitis vinifera ethylene-responsive transcription factor 1B-like (LOC100246426), mRNA
XM_002264193.1	VviPNaPin	HM807384.1	0.850551	ERF	458. PREDICTED: Vitis vinifera ethylene-responsive transcription factor ERF098-like (LOC100251467), mRNA
XM_002282279.1	VviPNaPin	HM807384.1	0.838872	ERF	460. PREDICTED: Vitis vinifera ethylene-responsive transcription factor 7-like (LOC100240970), mRNA
XM_002283702.2	VviPNaPin	HM807384.1	0.894224	GATA	111. PREDICTED: Vitis vinifera GATA transcription factor 24-like (LOC100257426), mRNA
XM_002282189.2	VviPNaPin	HM807384.1	0.827772	GATA	233. PREDICTED: Vitis vinifera GATA transcription factor 9-like (LOC100258862), mRNA
XM_002277923.1	VviPNaPin	HM807384.1	0.86736	GATA	388. PREDICTED: Vitis vinifera GATA transcription factor 2-like (LOC100244467), mRNA
XM_002276927.2	VviPNaPin	HM807384.1	0.801646	GTE	1. PREDICTED: Vitis vinifera transcription factor GTE1-like (LOC100244465), mRNA
XM_003633014.1	VviPNaPin	HM807384.1	0.813744	GTE	37. PREDICTED: Vitis vinifera transcription factor GTE1-like (LOC100852419), mRNA
XM_002265764.2	VviPNaPin	HM807384.1	0.870757	MYB	100. PREDICTED: Vitis vinifera myb family transcription factor APL-like (LOC100256921), mRNA
XM_002283723.2	VviPNaPin	HM807384.1	0.861601	MYB	268. PREDICTED: Vitis vinifera myb family transcription factor APL-like (LOC100260393), mRNA
XM_002280217.2	VviPNaPin	HM807384.1	0.835052	MYC	transcription factor MYC2-like
XM_002278405.2	VviPNaPin	HM807384.1	0.852903	NF-YA	36. PREDICTED: Vitis vinifera nuclear transcription factor Y subunit A-3-like (LOC100249054), mRNA
XM_003634712.1	VviPNaPin	HM807384.1	0.851875	NF-YB	12. PREDICTED: Vitis vinifera nuclear transcription factor Y subunit B-3-like (LOC100251431), mRNA
XM_002276162.2	VviPNaPin	HM807384.1	0.869828	PIF	181. PREDICTED: Vitis vinifera transcription factor PIF3-like (LOC100247781), mRNA
XM_002282373.1	VviPNaPin	HM807384.1	0.801274	TCP	5. PREDICTED: Vitis vinifera transcription factor TCP9-like (LOC100249539), mRNA
XM_002268022.2	VviPNaPin	HM807384.1	0.839396	TCP	38. PREDICTED: Vitis vinifera transcription factor TCP7-like (LOC100253181), mRNA
XM_002284429.1	VviPNaPin	HM807384.1	0.81277	TF	52. PREDICTED: Vitis vinifera general transcription factor IIH subunit 3-like (LOC100253978), mRNA
XM_002277271.2	VviPNaPin	HM807384.1	0.849869	TF	231. PREDICTED: Vitis vinifera trihelix transcription factor GT-2-like (LOC100256247), mRNA
XM_002280746.2	VviPNaPin	HM807384.1	0.869363	TF	247. PREDICTED: Vitis vinifera transcription factor TGA1-like (LOC100249156), mRNA
XM_002265663.1	VviPNaPin	HM807384.1	0.893261	TF	343. PREDICTED: Vitis vinifera general transcription factor 3C polypeptide 3-like (LOC100257006), mRNA
XM_002284844.1	VviPNaPin	HM807384.1	0.845082	TF	358. PREDICTED: Vitis vinifera transcription factor SPATULA-like (LOC100245419), mRNA
XM_002283206.1	VviPNaPin	HM807384.1	0.844392	TF	396. PREDICTED: Vitis vinifera transcription factor AS1-like (LOC100258292), mRNA
XM_002280992.1	VviPNaPin	HM807384.1	0.833026	TF	415. PREDICTED: Vitis vinifera heat stress transcription factor C-1-like (LOC100250904), mRNA
XM_002276589.1	VviPNaPin	HM807384.1	0.889071	TF	509. PREDICTED: Vitis vinifera transcription factor HBP-1a-like (LOC100243644), mRNA
XM_002264254.2	VviPNaPin	HM807384.1	0.826327	TF	559. PREDICTED: Vitis vinifera transcription initiation factor TFIID subunit 6-like (LOC100263756), mRNA
XM_003632571.1	VviPNaPin	HM807384.1	0.845924	TF	567. PREDICTED: Vitis vinifera nascent polypeptide-associated complex subunit alpha-like protein-like, transcript variant 2 (LOC100243098), mRNA
XM_002267341.1	VviPNaPin	HM807384.1	0.915578	UN	528. PREDICTED: Vitis vinifera uncharacterized LOC100253065 (LOC100253065), mRNA
XM_002272820.2	VviPNaPin	HM807384.1	0.801747	UN	532. PREDICTED: Vitis vinifera uncharacterized LOC100249550 (LOC100249550), mRNA
XM_002264815.2	VviPNaPin	HM807384.1	0.839947	UN	564. PREDICTED: Vitis vinifera uncharacterized LOC100248501 (LOC100248501), mRNA
XM_002282221.1	VviPNaPin	HM807384.1	0.830436	UN	620. PREDICTED: Vitis vinifera uncharacterized LOC100243337 (LOC100243337), mRNA
XM_002285083.1	VviPNaPin	HM807384.1	0.894533	UN	uncharacterized
XM_002283298.2	VviPNaPin	HM807384.1	0.854266	UN	uncharacterized
XM_002273955.1	VviPNaPin	HM807384.1	0.825875	WER	436. PREDICTED: Vitis vinifera transcription factor WER-like (LOC100249722), mRNA
XM_002272371.2	VviPNaPin	HM807384.1	0.827692	WRKY	193. PREDICTED: Vitis vinifera probable WRKY transcription factor 20-like (LOC100256306), mRNA
XM_002275942.2	VviPNaPin	HM807384.1	0.865149	WRKY	236. PREDICTED: Vitis vinifera WRKY transcription factor 44-like (LOC100256868), mRNA
XM_002277846.2	VviPNaPin	HM807384.1	-0.836454	WRKY	254. PREDICTED: Vitis vinifera probable WRKY transcription factor 23-like (LOC100264006), mRNA
XM_002262739.2	VviPNaPin	HM807384.1	0.890767	WRKY	289. PREDICTED: Vitis vinifera probable WRKY transcription factor 11-like (LOC100254807), mRNA
XM_002276889.1	VviPNaPin	HM807384.1	0.813111	WRKY	385. PREDICTED: Vitis vinifera WRKY transcription factor 22-like (LOC100256849), mRNA
XM_002283183.1	VviPNaPin	HM807384.1	0.834046	WRKY	446. PREDICTED: Vitis vinifera probable WRKY transcription factor 7-like (LOC100244122), mRNA
XM_002282222.1	VviPNaPin	HM807384.1	0.851075	WRKY	461. PREDICTED: Vitis vinifera probable WRKY transcription factor 21-like (LOC100257874), mRNA
XM_002278185.1	VviPNaPin	HM807384.1	0.822845	WRKY	515. PREDICTED: Vitis vinifera WRKY transcription factor 22-like (LOC100251862), mRNA
XM_002273801.2	VviPNaPin	HM807384.1	0.852747	ZIP	558. PREDICTED: Vitis vinifera homeobox-leucine zipper protein HDG2-like (LOC100261842), mRNA
XM_002283978.1	VviPNaPin	HM807384.1	0.859982	ZIP	homeobox-leucine zipper protein ATHB-15-like
XM_002283973.1	VviPNaPin	HM807384.1	0.894268	ZIP	homeobox-leucine zipper protein ATHB-15-like
XM_002283967.1	VviPNaPin	HM807384.1	0.885729	ZIP	homeobox-leucine zipper protein ATHB-15-like
XM_002269569.2	VviPNaPin	HM807384.1	0.809315	ZIP	homeobox-leucine zipper protein HAT5-like
XM_003632428.1	VviPNaPin	HM807384.1	0.83407	ZIP	homeobox-leucine zipper protein ATHB-6-like
XM_002272716.2	VviPNaPin	HM807384.1	0.841586	ZIP	homeobox-leucine zipper protein HAT3-like
XM_002285707.1	VviPNaPin	HM807384.1	0.849424	ZIP	homeobox-leucine zipper protein ATHB-16-like
XM_002276490.2	VviPNGerD	HM807378.1	0.889071	MYB	127. PREDICTED: Vitis vinifera transcription factor MYB75-like (LOC100242243), mRNA
XM_002275446.2	VviPNGerD	HM807378.2	0.844337	NF-YB	263. PREDICTED: Vitis vinifera nuclear transcription factor Y subunit B-8-like (LOC100262207), mRNA
XM_002267135.2	VviPNLinNer1	HM807391.1	0.828468	HSF	40. PREDICTED: Vitis vinifera heat stress transcription factor A-4a-like (LOC100258413), mRNA
XM_002279371.2	VviPNLinNer1	HM807391.1	-0.895612	WRKY	290. PREDICTED: Vitis vinifera probable WRKY transcription factor 50-like (LOC100266400), mRNA
XM_002284815.2	VviUGT85A2L4 (VviGT14)	XM_002285734.2	-0.867734	NF-YC	28. PREDICTED: Vitis vinifera nuclear transcription factor Y subunit C-9-like, transcript variant 1 (LOC100258035), mRNA
XM_002284806.2	VviUGT85A2L4 (VviGT14)	XM_002285734.2	-0.848269	NF-YB	43. PREDICTED: Vitis vinifera nuclear transcription factor Y subunit B-8-like (LOC100258807), mRNA
XM_002270325.2	VviUGT85A2L4 (VviGT14)	XM_002285734.2	-0.827331	GATA	99. PREDICTED: Vitis vinifera GATA transcription factor 24-like (LOC100260825), mRNA
XM_002275675.2	VviUGT85A2L4 (VviGT14)	XM_002285734.2	-0.812806	bHLH	174. PREDICTED: Vitis vinifera transcription factor ICE1-like, transcript variant 1 (LOC100265294), mRNA
XM_002263123.2	VviUGT85A2L4 (VviGT14)	XM_002285734.2	-0.892519	bZIP	184. PREDICTED: Vitis vinifera transcription factor HBP-1b(c1)-like (LOC100242879), mRNA
XM_002283521.2	VviUGT85A2L4 (VviGT14)	XM_002285734.2	-0.819889	IIE	309. PREDICTED: Vitis vinifera general transcription factor IIE subunit 2-like (LOC100259920), mRNA
XM_002266159.1	VviUGT85A2L4 (VviGT14)	XM_002285734.2	0.806732	trihelix TF	346. PREDICTED: Vitis vinifera trihelix transcription factor GT-2-like (LOC100241901), mRNA
XM_003634124.1	VviUGT85A2L4 (VviGT14)	XM_002285734.2	-0.849717	UN	531. PREDICTED: Vitis vinifera uncharacterized LOC100853102 (LOC100853102), mRNA
XM_002271656.2	VviUGT85A2L4 (VviGT14)	XM_002285734.2	-0.821067	HD-Zip	homeobox-leucine zipper protein HAT5-like
XM_002284815.2	VviUGT85A1L1	XM_002285742.2	-0.854287	NF-YC	28. PREDICTED: Vitis vinifera nuclear transcription factor Y subunit C-9-like, transcript variant 1 (LOC100258035), mRNA
XM_002284806.2	VviUGT85A1L1	XM_002285742.2	-0.849973	NF-YB	43. PREDICTED: Vitis vinifera nuclear transcription factor Y subunit B-8-like (LOC100258807), mRNA
XM_002270325.2	VviUGT85A1L1	XM_002285742.2	-0.826457	GATA	99. PREDICTED: Vitis vinifera GATA transcription factor 24-like (LOC100260825), mRNA
XM_002264193.1	VviUGT85A1L1	XM_002285742.2	-0.807548	ERF	458. PREDICTED: Vitis vinifera ethylene-responsive transcription factor ERF098-like (LOC100251467), mRNA
XM_002275675.2	VviUGT85A1L1	XM_002285742.2	-0.822311	bHLH	174. PREDICTED: Vitis vinifera transcription factor ICE1-like, transcript variant 1 (LOC100265294), mRNA
XM_002263123.2	VviUGT85A1L1	XM_002285742.2	-0.907124	HBP	184. PREDICTED: Vitis vinifera transcription factor HBP-1b(c1)-like (LOC100242879), mRNA
XM_002283521.2	VviUGT85A1L1	XM_002285742.2	-0.834835	IIE	309. PREDICTED: Vitis vinifera general transcription factor IIE subunit 2-like (LOC100259920), mRNA
XM_003634124.1	VviUGT85A1L1	XM_002285742.2	-0.859974	UN	531. PREDICTED: Vitis vinifera uncharacterized LOC100853102 (LOC100853102), mRNA
XM_002271656.2	VviUGT85A1L1	XM_002285742.2	-0.835077	HD-Zip	homeobox-leucine zipper protein HAT5-like
XM_003632992.1	VviUGT85A1L1	XM_002285742.2	-0.80274	HD-Zip	homeobox-leucine zipper protein HOX32-like
XM_002273195.1	VviUGT85A1L3	XM_002268601.2	0.885248	NF-YB	59. PREDICTED: Vitis vinifera nuclear transcription factor Y subunit B-8-like (LOC100265391), mRNA
XM_002273466.2	VviUGT85A1L3	XM_002268601.2	-0.848168	GATA	188. PREDICTED: Vitis vinifera GATA transcription factor 9-like (LOC100242832), mRNA
XM_002285588.1	VviUGT85A1L3	XM_002268601.2	-0.816061	GATA	476. PREDICTED: Vitis vinifera GATA transcription factor 1-like (LOC100251019), mRNA
XM_002283591.1	VviUGT85A1L3	XM_002268601.2	0.801323	ERF	468. PREDICTED: Vitis vinifera ethylene-responsive transcription factor RAP2-11-like (LOC100245016), mRNA
XM_002267778.1	VviUGT85A1L3	XM_002268601.2	0.830937	ERF	520. PREDICTED: Vitis vinifera ethylene-responsive transcription factor ERF113-like (LOC100250476), mRNA
XM_002264933.2	VviUGT85A1L3	XM_002268601.2	-0.837102	bHLH	275. PREDICTED: Vitis vinifera transcription factor bHLH62-like (LOC100259005), mRNA
XM_002278286.2	VviUGT85A1L3	XM_002268601.2	0.832598		175. PREDICTED: Vitis vinifera transcription factor BIM2-like (LOC100246438), mRNA
XM_002277969.2	VviUGT85A1L3	XM_002268601.2	-0.889018		307. PREDICTED: Vitis vinifera probable transcription factor KAN2-like (LOC100250498), mRNA
XM_002272732.1	VviUGT85A1L3	XM_002268601.2	0.854756		535. PREDICTED: Vitis vinifera transcription elongation factor A protein 3-like (LOC100263760), mRNA
XM_002276981.2	VviUGT85A1L3	XM_002268601.2	0.80349		542. PREDICTED: Vitis vinifera transcription initiation factor TFIID subunit 11-like (LOC100249829), mRNA
XM_002268142.1	VviUGT85A1L3	XM_002268601.2	0.838465	HD-Zip	612. PREDICTED: Vitis vinifera homeobox-leucine zipper protein HAT14-like (LOC100256230), mRNA

## Sheet: table S6
	Table S6. Differentailly-expressed transcript factor genes for the two regions at various developmental stages of grapes and their correlation with the expression of some stuctural genes in the terpene biosynthetic pathway.
	TF GI id	TF family	gene id	V1 gene symbo	correlation value	fold changes of TF gene expression				TFs annotation
						E-L 31	E-L 35	E-L 36	E-L 38
	XM_002264373.1	MYC	HM807393.64	VviCSLinNer	0.938545	-2.62379	-	-	-	Vitis vinifera Myc2 bHLH protein (MYC2)
			XM_002266772.2	VviMyrL3	0.878533	-2.62379	-	-	-
			NM_001280966.1	VviNerL12	0.899114	-2.62379	-	-	-
			XM_003635234.1	VviNerL8	0.88439	-2.62379	-	-	-
	XM_002267633.1	CPC	XM_002265602.1	VviHMGR1	0.814242	-	-	-	-2.06947	Vitis vinifera transcription factor CPC-like
			HM807393.19	VviCSLinNer	0.805236	-	-	-	-2.06947
			HM807384.1	VviPNaPin	0.853925	-	-	-	-2.06947
	XM_002268022.2	TCP	XM_002265602.1	VviHMGR1	0.890751	-	-	-	-2.44878	Vitis vinifera transcription factor TCP7-like
			XM_002275791.2	VviHMGR3	0.838148	-	-	-	-2.44878
			HM807393.78	VviCSLinNer	0.821629	-	-	-	-2.44878
			HM807384.1	VviPNaPin	0.839396	-	-	-	-2.44878
	XM_002268142.1	HD-Zip	XM_002268601.2	VviUGT85A1L3	0.838465	-	-	2.20996	-	Vitis vinifera homeobox-leucine zipper protein HAT14-like
	XM_002271487.1	HD-Zip	XM_002266889.2	VviDXSL4	0.841133	-	3.88751	-	-	homeobox-leucine zipper protein ATHB-12-like
	XM_002271656.2	HD-Zip	XM_002266889.2	VviDXSL4	0.854087	-	2.55284	-	-	homeobox-leucine zipper protein HAT5-like
			XM_002284623.2	VviHDR	-0.896286	-	2.55284	-	-
			XM_002265602.1	VviHMGR1	0.884534	-	2.55284	-	-
			XM_002275791.2	VviHMGR3	0.815303	-	2.55284	-	-
			XM_002285734.2	VviUGT85A2L4 (VviGT14)	-0.821067	-	2.55284	-	-
			XM_002285742.2	VviUGT85A1L1	-0.835077	-	2.55284	-	-
	XM_002276853.1	HD-Zip	XM_002266889.2	VviDXSL4	0.833796	-	-	-	-4.03702	homeobox-leucine zipper protein ATHB-13-like
			XM_002265602.1	VviHMGR1	0.885277	-	-	-	-4.03702
			XM_002275791.2	VviHMGR3	0.851511	-	-	-	-4.03702
	XM_002280613.2	HD-Zip	HM807385.1	VvibOci	0.822501	-	-	-	2.13017	homeobox-leucine zipper protein HOX3-like
	XM_002264933.2	bHLH	XM_002265602.1	VviHMGR1	0.854276	-	-	-	-2.9643	Vitis vinifera transcription factor bHLH62-like
			XM_002275791.2	VviHMGR3	0.808817	-	-	-	-2.9643
	XM_002268554.2	bHLH	HM807393.7	VviCSLinNer	0.90826	-	-1.99539	-	-	Vitis vinifera transcription factor bHLH104-like
			NM_001280966.1	VviNerL12	0.811026	-	-1.99539	-	-
	XM_002273889.1	bHLH	XM_002265602.1	VviHMGR1	0.83684	-	-	-	-2.4576	Vitis vinifera transcription factor bHLH113-like
	XM_002278788.2	bHLH	XM_002266889.2	VviDXSL4	0.83646	-	-	-	-2.83636	Vitis vinifera transcription factor bHLH71-like
			XM_002265602.1	VviHMGR1	0.913323	-	-	-	-2.83636
			XM_002275791.2	VviHMGR3	0.87485	-	-	-	-2.83636
	XM_002284195.1	bHLH	HM807393.14	VviCSLinNer	0.976765	-11.7874	-	-	-	Vitis vinifera transcription factor bHLH92-like
			XM_002266772.2	VviMyrL3	0.975827	-11.7874	-	-	-
			NM_001280966.1	VviNerL12	0.980039	-11.7874	-	-	-
			XM_003635234.1	VviNerL8	0.977761	-11.7874	-	-	-
			HM807384.1	VviPNGer	0.832569	-11.7874	-	-	-
	XM_002267364.1	ERF	HM807393.22	VviCSLinNer	0.933136	-6.52193	-	-	-	Vitis vinifera ethylene-responsive transcription factor CRF4-like
			XM_002266772.2	VviMyrL3	0.934907	-6.52193	-	-	-
			NM_001280966.1	VviNerL12	0.939141	-6.52193	-	-	-
	XM_002281777.2	ERF	HM807393.35	VviCSLinNer	0.903492	-	-	-	-4.9268	Vitis vinifera ethylene-responsive transcription factor 5-like
			XM_002266772.2	VviMyrL3	0.811962	-	-	-	-4.9268
			XM_003635234.1	VviNerL8	0.841021	-	-	-	-4.9268
			HM807384.1	VviPNaPin	0.822106	-	-	-	-4.9268
	XM_002281895.2	ERF	HM807393.38	VviCSLinNer	0.921034	-	-	-	-2.6754	Vitis vinifera ethylene-responsive transcription factor 5-like
			XM_002266772.2	VviMyrL3	0.833873	-	-	-	-2.6754
			XM_003635234.1	VviNerL8	0.860106	-	-	-	-2.6754
			HM807384.1	VviPNaPin	0.803291	-	-	-	-2.6754
	XM_002281930.1	ERF	HM807393.41	VviCSLinNer	0.946565	-	-	-	-4.98934	Vitis vinifera ethylene-responsive transcription factor 5-like
			XM_002266772.2	VviMyrL3	0.918031	-	-	-	-4.98934
			NM_001280966.1	VviNerL12	0.881064	-	-	-	-4.98934
			XM_003635234.1	VviNerL8	0.934334	-	-	-	-4.98934
	XM_002282203.1	ERF	XM_002266772.2	VviMyrL3	0.93491	-	-	-	-	Vitis vinifera ethylene-responsive transcription factor 5-like
	XM_003633976.1	ERF	HM807393.52	VviCSLinNer	0.961143	-	-	-	-6.11092	Vitis vinifera ethylene-responsive transcription factor 5-like
			XM_002266772.2	VviMyrL3	0.893713	-	-	-	-6.11092
			NM_001280966.1	VviNerL12	0.869357	-	-	-	-6.11092
			XM_003635234.1	VviNerL8	0.911529	-	-	-	-6.11092
	XM_002279371.2	WRKY	HM807391.1	VviPNLinNer1	-0.895612	-	-	-	-2.98749	Vitis vinifera probable WRKY transcription factor 50-like
	XM_002272468.1	WRKY	HM807393.94	VviCSLinNer	0.876123	-	-2.86875	-	-3.70475	Vitis vinifera probable WRKY transcription factor 70-like
	XM_002283183.1	WRKY	XM_002265602.1	VviHMGR1	0.850918	-	2.40939	-	-	Vitis vinifera probable WRKY transcription factor 7-like
			XM_002275791.2	VviHMGR3	0.806124	-	2.40939	-	-
			HM807393.101	VviCSLinNer	0.81883	-	2.40939	-	-
			HM807384.1	VviPNaPin	0.834046	-	2.40939	-	-
	XM_003632375.1	UN	XM_002266889.2	VviDXSL4	0.830957	-	2.11598	-	-	uncharacterized
			XM_002275791.2	VviHMGR3	0.800142	-	2.11598	-	-
	XM_002271439.2	UN	XM_002265602.1	VviHMGR1	0.812891	-	2.2778	-	-	uncharacterized
	XM_002274935.1	UN	XM_002284623.2	VviHDR	-0.805835	-	2.79835	-	-	uncharacterized
	Positive fold-change (in red) represents the transcript abundance in the berries of GT region is higher than that in CL region(GT>CL), and negative value (in green)represents CL>GT.

## Sheet: table S7
Table S7. Differentially-expressed genes in ABA/ethylene biosynthesis and signalling transduction pathway and their expression fold-changes
gene ID	annotation	pathway	E-L 31	E-L 35	E-L 36	E-L 38
XM_002270125.1	probable carotenoid cleavage dioxygenase 4, chloroplastic-like	ABA syn	–	-3.30067
XM_002271539.2	phytoene synthase, chloroplastic-like	ABA syn	–	2.3452
XM_002283157.2	phytoene synthase, chloroplastic-like	ABA syn	3.64504
XM_002273826.1	capsanthin/capsorubin synthase, chromoplast-like	ABA syn	–	3.2313
XM_002269369.2	vitis vinifera hypodontia, autosomal recessive (2) (HYD2)	ABA syn				-3.18523
XM_002282197	abscisic acid 8'-hydroxylase 4-like	ABA syn				3.85756
XM_002280325.1	PREDICTED: Vitis vinifera abscisic acid receptor PYR1-like (LOC100267793), mRNA	ABA response	–	-2.34999
XM_003631566.1	PREDICTED: Vitis vinifera ABSCISIC ACID-INSENSITIVE 5-like protein 6-like, transcript variant 3 (LOC100243434), mRNA	ABA response	–	2.47146
XM_002280159.1	PREDICTED: Vitis vinifera protein phosphatase 2C 16-like (LOC100242262), Mrna	ABA response	–	2.22157
XM_002264122	abscisic acid receptor PYL4-like	ABA response				3.74682
XM_002267886.1	PREDICTED: Vitis vinifera serine/threonine-protein kinase SAPK7-like, transcript variant 1 (LOC100249013), mRNA	ABA response				-2.93887
XM_002263726.2	PREDICTED: Vitis vinifera spermidine synthase-like (LOC100257112), mRNA	Ethylene syn	–	2.07678
XM_003631291.1	PREDICTED: Vitis vinifera S-adenosylmethionine decarboxylase proenzyme (SAMDC), mRNA	Ethylene syn	–	2.10983
XM_002272143.2	PREDICTED: Vitis vinifera S-adenosylmethionine decarboxylase proenzyme-like (LOC100241620), mRNA	Ethylene syn	–	4.48246	2.36223
XM_002283008.2	PREDICTED: Vitis vinifera homocysteine S-methyltransferase 2-like, transcript variant 1 (LOC100264835), mRNA	Ethylene syn	–		-3.09062
XM_002279710.2	PREDICTED: Vitis vinifera 1-aminocyclopropane-1-carboxylate oxidase 1-like (LOC100257676), mRNA	Ethylene syn	–			-2.89347
XM_002282668.2	PREDICTED: Vitis vinifera S-adenosyl-L-methionine decarboxylase, transcript variant 1 (SAMDC), mRNA	Ethylene syn	2.91376	2.07821
XM_002282628.2	PREDICTED: Vitis vinifera probable aminotransferase TAT2-like, transcript variant 1 (LOC100241782), mRNA	Ethylene syn	–			2.12416
XM_002273394.2	PREDICTED: Vitis vinifera 1-aminocyclopropane-1-carboxylic acid oxidase 1 (ACO1), mRNA	Ethylene syn	–	3.56431
XM_002284471.1	PREDICTED: Vitis vinifera ethylene receptor 2-like (LOC100254638), mRNA	Ethylene response	–	-2.17597
XM_002285090.2	PREDICTED: Vitis vinifera EIN3-binding F-box protein 1-like (LOC100249270), mRNA	Ethylene response	–	2.20685
XM_002285213.1	PREDICTED: Vitis vinifera EIN3-binding F-box protein 1-like (LOC100267990), mRNA	Ethylene response	–	3.12052
XM_002272428	PREDICTED: uncharacterized protein LOC100252208 [Vitis vinifera]	Ethylene response				-2.04389
XM_003634415	ethylene-responsive transcription factor ERF012-like	Ethylene response				-2.86565
XM_002281777	ethylene-responsive transcription factor 5-like	Ethylene response				-4.9268
XM_002281895	ethylene-responsive transcription factor 5-like	Ethylene response				-2.6754
XM_003633976	ethylene-responsive transcription factor 5-like	Ethylene response				-6.11092
XM_002281930	ethylene-responsive transcription factor 5-like	Ethylene response				-4.98934
XM_002267968	ethylene-responsive transcription factor ERF062-like	Ethylene response				2.10184
Positive fold-change (in red) represents the transcript accumulation in the berries of GT region is higher than that in CL region(GT>CL), and negative value (in green) represents CL>GT.

## Sheet: table S8
Table S8. Geographical location, soil type and climate condition of the two wine-growing regions
Wine-growing region	Latitude and longitude	Regional soil type	Regional climate condition
Gaotai of Gansu(HBCL)	39°14′ N, 99°84′ E	Sandy soils	The vineyards are located on the desert edge zones at the altitude of about 1214 m with a cool-arid climate and a big temperature difference between daytime and night time; with an annual accumulated temperature being 2800-3000°C, an annual rainfall of 100 mm and an annual sunshine time of 3120 hours.
Changli of Hebei ( HBCL)	39°72′N, 119°15′E	Clay and sandy soils	The vineyards are located on the plain at the altitude of about 214 m with a cool-warm, semi-humid climate and an annual accumulated temperature of 3940°C; with an annual rainfall of about 700 mm and an annual sunshine time of 2600-2800 hours.

## Sheet: Table S9
Table S9. List of Authentic standards and retention index run in GC-MS machine.
Name	CAS	RT	RI	quantitative ion
myrcene	123-35-3	12.3303	1164.5	93
2-Pentanol, 4-methyl-	108-11-2	12.9151	1169.9	45
D-limonene	7705-14-8	13.7999	1191.1	68
terpinene	99-85-4	16.0651	1253.5	93
(Z)-β-ocimene	3779-61-1	16.273	1258.9	93
(E)-β-ocimene	3338-55-4	16.3332	1260.5	93
p-mcyene	460-01-5	17.149	1277.72	134
terpinolene	586-62-9	17.5638	1292.3	93
cis-Rose oxide	16409-43-1	20.4706	1360.3	139
trans-Rose oxide	876-18-6	21.103	1360.6	139
(E,Z)-alloocimene	7216-56-0	21.2899	1379.3	121
(E,E)-alloocimene	——	22.248	1399.4	121
cis-Linalool oxide (furanoid)	34995-77-2	24.1018	1446.1	59
trans-Linalool oxide (furanoid)	5989-33-3	25.28	1474.39	59
nerol oxide	1786-08-9	25.3205	1475.4	68
citronellal	2385-77-5	25.498	1479.63	95
camphor	76-22-2	27.3544	1524.24	95
linalool	78-70-6	28.2881	1546.8	93
4-terpinenol	562-74-3	30.6038	1602.5	71
hotrienol	29957-43-5	30.7936	1607.1	71
p-menth-1-en-9-al	29548-14-9	31.276	1622	94
trans-p-mentha-2,8-dienol	——	31.413	1613.9	43
menthol	89-78-1	32.025	1625.7	71
neral	106-26-3	33.7463	1678.1	41
terpineol	98-55-5	34.2095	1689.2	59
geranial	106-26-3	35.662	1724.2	69
cis-Linalool oxide (pyranoid)	14049-11-7	35.714	1725.4	68
trans-Linalool oxide (pyranoid)	39028-58-5	36.561	1747.3	68
citronellol	106-22-9	36.6605	1748.2	69
γ-geraniol	13066-51-8	37.4607	1767.4	69
nerol	106-25-2	37.947	1779.1	69
trans-isogeraniol	——	38.382	1797.85	81
(E)-β-damascenone	23726-93-4	38.9124	1802.4	121
geraniol	106-24-1	39.5887	1818.6	69
p-cymen-8-ol	1197-01-9	39.6987	1820.98	135
α-calacorene	21391-99-1	42.2877	1938	157
2,6-dimethyl-3,7-octadiene-2,6-diol	13741-21-4	44.0763	1945	82
cedrol	77-53-2	48.8996	2112	95
cis-nerolidol	142-50-7	46.6938	2002	69
trans-nerolidol	40716-66-3	53.8218		69
geranic acid	459-80-3	55.2319	2350	69

## Sheet: table S10
Table S10. GenBank accession number, primers, expected size of amplified DNA fragments of genes for quantitative real-time PCR (qPCR).
Gene name	Accession number	Sequence of forward (F)	Sequence of reverse (R) primers
VviHDR	CU459225	TCTTCCTCGTCTGTGGCTGTT	GCGATTCATGAGCTCCAGAGT
VviGPPS	AY351862	AGAATCTGGGATTGGCATTCC	TGGCGGATGTCAGACAATGA
VviFPPS	AY966012	ATTGCTTATGGCAGGCGAAA	CCGTTCCGATCTTACCAATCAC
VviCSLinNer	HM807393.1	TGGGATTCTCTCCTGCCTTTT	GCAGTAGGCACAAGCACAACA
VviActin	EC969944	CTTGCATCCCTCAGCACCTT	TCCTGTGGACAATGGATGGA
VviUbiquitin	EC929411	GTGGTATTATTGAGCCATCCTT	AACCTCCAATCCAGTCATCTAC
VviGAPDH	CB975242	TTCTCGTTGAGGGCTATTCCA	CCACAGACTTCATCGGTGACA
VviPNLNGl1	HM807394.1	CAAGGACGAGAATCAGGACG	CAACATTGAGACATGCCTTGG
VviUGT88A1L3 (VviGT7)	XM_002276510.2	TTTAGCACCACCGGAACCGGA	TTCAAGCACTGAGTTCCACCCA
VviUGT85A2L4 (VviGT14)	XM_002285734.2	ACCATGGAGTGGAAGCATAGGG	TGGAAACAAGGCAGGAAAGGTG
VviNCED1	TC57089	GCAGAGGACGAGAGTGTAAAGGA	GCAGAGTAAAAACACATGAAG
VviNCED2	NM_00128127.1	ATGCTCAAACCGCCTCTGAT	TCCCAAGCATTCCAGAGGTG
